# Supplementary material for: Cloning and function analysis of ZmICE1a, a contributor to the melioration of maize kernel traits
Source: Plant Signal Behav. 2025 Jul 2;20(1):2521320. doi: 10.1080/15592324.2025.2521320 (PMC12233868; doi:10.1080/15592324.2025.2521320)
Supplement: Supplemental Material [file KPSB_A_2521320_SM0187.xlsx]

## Sheet: Supplementary Table 1
Supplementary Table 1 Primers used in this study
Primer name	Sequence (5'-3')	Descriptions
OE-g-F	CCATCGTCAACCACTACATCGAGACA	Genotyping primers
OE-g-R	CTTCAGCAGGTGGGTGTAGAGCGT	Genotyping primers
ZmbHLH175-C-F	GAGTTGCCAGTGAACCAGGAT	Clone primers
ZmbHLH175-C-R	CTACATTGCGTTGTGGAGGC	Clone primers
ZmbHLH175-q-F	GTGCCGAAGATCAGCAAGAT	qRT-PCR primers
ZmbHLH175-q-R	TCGGTGTTGATGGGTTGAAG	qRT-PCR primers
ZmActin-F	GCTACGAGATGCCTGATGGTC	qRT-PCR primers
ZmActin-R	CCCCCACTGAGGACAACG	qRT-PCR primers
Zm00001eb141970-F	GGATCCAAGGAACTTCCAG	qRT-PCR primers
Zm00001eb141970-R	ATGCTTTATCTCCGGGATCG	qRT-PCR primers
Zm00001eb119910-F	CCCACCTACCCTACGTCTGA	qRT-PCR primers
Zm00001eb119910-R	AGAGCTGTACTAACGACGGT	qRT-PCR primers
Zm00001eb339600-F	ACGGTACCAGCCATGACATC	qRT-PCR primers
Zm00001eb339600-R	CACGGTCCGCACTGTAACTA	qRT-PCR primers
Zm00001eb382760-F	GTTATGCAGCCTCGGGAGAT	qRT-PCR primers
Zm00001eb382760-R	GCGCTCGCTGAGAACTCTAT	qRT-PCR primers
Zm00001eb166930-F	CAGCGTTTTCAAGGGTTCCG	qRT-PCR primers
Zm00001eb166930-R	ACCGCACAACACCTGCTAAT	qRT-PCR primers
Zm00001eb040020-F	TCCAGAAAAAGGCCGCAGAA	qRT-PCR primers
Zm00001eb040020-R	CTCGGACAACCTGTGGAAGC	qRT-PCR primers
Zm00001eb039290-F	GCTGTGACCACAATATCTAGG	qRT-PCR primers
Zm00001eb039290-R	GACTTTTGAAGATCCCAAGGC	qRT-PCR primers
Zm00001eb040000-F	CTGGAGAGCCCCCTGAGTTT	qRT-PCR primers
Zm00001eb040000-R	TCCTCGGACTTTGGTTGCTTT	qRT-PCR primers
Zm00001eb099970-F	ATCTCTTCCATCCTCTTTGTCTG	qRT-PCR primers
Zm00001eb099970-R	AATTCTCCACCCCTAACAGC	qRT-PCR primers

## Sheet: Supplementary Table 2
Supplementary Table 2 419 SNP markers information using fine-mapping
rs#	chrom	pos	99_2	99_3	99_4	99_5	99_6	99_7	99_8	99_9	99_10	99_12	99_13	99_14	99_15	99_16	99_18	99_20	99_21	99_22	99_23	99_24	99_25	99_26	99_27	99_28	99_29	99_30	99_31	99_32	99_33	99_35	99_37	99_38	99_39	99_40	99_41	99_43	99_44	99_46	99_47	99_48	99_49	99_50	99_52	99_53	99_54	99_55	99_56
S3_141141913	3	141.142	-1	-1	2	2	2	2	2	2	2	2	2	-1	2	-1	2	2	-1	2	2	2	2	2	2	2	2	2	2	-1	2	2	2	-1	2	2	2	2	2	-1	2	2	2	2	-1	2	2	-1	2
S3_141141914	3	141.142	-1	-1	0	0	2	2	2	2	2	2	2	-1	2	-1	2	0	-1	2	-1	2	2	0	0	0	2	2	2	-1	0	2	2	-1	0	2	0	2	0	-1	0	2	2	2	-1	2	-1	-1	2
S3_141141954	3	141.142	-1	-1	0	1	0	0	1	-1	1	1	1	-1	-1	-1	0	1	-1	1	1	1	1	0	1	0	1	2	0	-1	1	0	0	-1	1	0	1	0	1	-1	0	1	1	0	-1	1	0	-1	0
S3_141141991	3	141.142	-1	-1	2	-1	2	0	2	2	-1	0	-1	-1	2	-1	0	0	-1	2	2	2	0	-1	2	0	2	2	0	-1	0	1	0	-1	2	0	0	-1	0	-1	1	2	2	2	-1	2	0	-1	2
S3_141142005	3	141.142	-1	-1	0	-1	0	0	1	1	1	1	1	-1	-1	-1	0	1	-1	1	1	1	1	-1	2	1	1	2	0	-1	1	0	0	-1	1	0	1	0	1	-1	0	1	1	0	-1	1	-1	-1	0
S3_141142028	3	141.142	-1	-1	0	-1	0	0	1	1	1	1	1	-1	-1	-1	0	1	-1	1	1	1	1	-1	2	1	1	2	0	-1	1	0	0	-1	1	0	1	0	1	-1	0	1	1	0	-1	1	-1	-1	0
S3_141468100	3	141.468	2	2	2	2	2	2	2	-1	-1	2	2	2	-1	2	2	2	2	2	2	2	2	2	2	2	2	2	2	2	2	2	2	-1	2	2	2	2	2	2	2	2	2	2	2	2	2	2	2
S3_141468113	3	141.468	1	0	1	1	1	2	0	-1	-1	1	1	-1	-1	-1	1	0	1	1	1	1	2	2	0	0	0	0	1	2	-1	1	2	-1	1	1	2	2	-1	1	1	1	0	2	1	1	-1	0	0
S3_141468150	3	141.468	1	0	1	1	1	2	0	-1	-1	1	1	-1	-1	-1	1	0	1	1	1	1	2	2	0	0	0	0	1	2	-1	1	2	-1	1	1	2	2	-1	1	1	1	0	2	1	1	-1	0	0
S3_141468167	3	141.468	2	2	2	2	2	2	2	-1	-1	2	2	2	-1	2	2	2	2	2	2	2	2	2	2	2	2	2	2	2	2	2	2	-1	2	2	2	2	2	2	2	2	2	2	2	2	2	2	2
S3_141468226	3	141.468	1	0	1	1	1	2	0	-1	-1	1	1	1	-1	1	1	0	1	1	1	1	2	2	0	0	0	0	1	2	1	1	2	-1	1	1	2	2	1	1	1	1	0	2	1	1	1	0	0
S3_141468256	3	141.468	2	2	2	2	2	2	2	-1	-1	2	2	2	-1	2	2	2	2	2	2	2	2	2	2	2	2	2	2	2	2	2	2	-1	2	2	2	2	2	2	2	2	2	2	2	2	2	2	2
S3_141468272	3	141.468	2	2	2	2	2	2	2	-1	-1	2	2	2	-1	2	2	2	2	2	2	2	2	2	2	2	2	2	2	2	2	2	2	-1	2	2	2	2	2	2	2	2	2	2	2	2	2	2	2
S3_141469977	3	141.47	-1	-1	1	1	-1	2	-1	0	0	1	1	-1	1	1	1	0	1	-1	-1	1	2	2	0	0	0	0	1	2	1	1	-1	-1	1	2	-1	2	-1	1	1	1	0	2	-1	1	-1	0	0
S3_141470030	3	141.47	-1	-1	2	2	-1	2	-1	2	2	2	2	-1	2	2	2	2	2	-1	-1	2	2	2	2	2	2	2	2	2	2	2	-1	-1	2	2	-1	2	-1	2	2	2	2	2	-1	2	-1	2	2
S3_141705240	3	141.705	2	2	2	2	2	2	2	2	2	2	2	2	2	2	2	2	2	2	2	2	2	2	2	2	2	2	2	2	2	2	2	2	2	2	2	2	2	2	2	2	2	2	2	2	2	2	2
S3_141705337	3	141.705	0	0	0	2	2	0	2	0	0	0	0	2	0	0	2	2	0	2	2	2	2	2	0	0	0	0	2	2	2	0	0	0	0	0	0	0	2	0	0	0	0	0	0	0	2	0	0
S3_141705406	3	141.705	0	0	0	2	2	0	2	0	0	0	0	2	0	0	2	2	0	2	2	2	2	2	0	0	0	0	2	2	2	0	0	0	0	0	0	0	2	0	0	0	0	0	0	0	2	0	-1
S3_141705411	3	141.705	0	0	2	0	-1	2	0	0	0	0	0	0	2	2	0	1	2	0	0	0	2	2	0	0	0	0	0	2	0	0	2	0	2	2	2	2	0	0	0	0	0	2	0	0	0	0	0
S3_141734943	3	141.735	-1	0	-1	1	-1	1	-1	0	-1	1	1	1	0	1	1	-1	-1	1	1	-1	-1	1	-1	0	0	0	1	-1	-1	-1	1	1	-1	1	1	1	1	1	1	1	0	-1	-1	1	1	0	0
S3_142151637	3	142.152	2	2	-1	2	2	2	2	2	2	2	2	2	-1	2	2	2	2	2	-1	2	2	2	2	2	2	-1	2	2	2	-1	2	-1	2	2	2	2	2	2	2	2	-1	2	-1	2	2	2	-1
S3_142151660	3	142.152	2	2	-1	2	2	2	2	2	2	2	2	2	-1	2	2	2	2	2	-1	2	2	2	2	2	2	-1	2	2	2	-1	2	-1	2	2	2	2	2	2	2	2	-1	2	-1	2	2	2	-1
S3_142151737	3	142.152	2	2	-1	2	2	2	2	2	2	2	2	2	-1	2	2	2	2	2	-1	2	2	2	2	2	2	-1	2	2	2	-1	2	-1	2	2	2	2	2	2	2	2	-1	1	2	2	2	2	-1
S3_142151800	3	142.152	2	2	-1	2	2	2	2	2	2	2	2	2	-1	2	2	2	2	2	-1	2	2	2	2	2	2	-1	2	2	-1	-1	2	-1	2	2	2	2	-1	2	2	2	-1	2	-1	2	2	2	-1
S3_142164796	3	142.165	2	2	2	2	2	2	2	2	2	2	2	2	-1	2	2	-1	2	2	2	2	2	-1	2	2	-1	2	2	2	2	2	2	-1	2	2	2	2	2	2	2	-1	2	-1	2	2	2	2	2
S3_142164826	3	142.165	2	2	2	2	2	2	2	2	2	2	2	2	-1	2	2	-1	2	2	2	1	2	-1	2	2	-1	2	2	2	2	2	2	-1	2	2	2	2	2	2	2	-1	2	2	2	2	2	2	2
S3_142164833	3	142.165	2	2	2	2	2	2	2	2	2	2	2	2	-1	2	2	-1	2	2	2	2	2	-1	2	2	-1	2	2	2	2	2	2	-1	2	2	2	2	2	2	2	-1	2	2	2	2	2	2	2
S3_142254953	3	142.255	2	2	-1	2	-1	2	2	-1	2	2	2	2	2	2	2	2	-1	2	2	2	2	2	2	2	2	2	2	2	2	2	2	2	-1	2	2	2	2	2	2	2	2	-1	2	2	2	2	2
S3_142254997	3	142.255	2	2	-1	2	-1	2	2	-1	2	2	2	2	2	2	2	2	-1	2	2	2	2	2	2	2	2	2	2	2	2	2	2	2	-1	2	2	2	2	2	2	2	2	-1	2	2	2	2	2
S3_142255018	3	142.255	2	2	-1	2	-1	2	2	-1	2	2	2	2	2	2	2	2	-1	2	2	2	2	2	2	2	2	2	2	2	2	2	2	2	-1	2	2	2	2	2	2	2	2	-1	-1	2	2	2	2
S3_142505231	3	142.505	0	0	0	2	-1	2	0	0	0	0	0	2	0	0	0	-1	0	0	0	0	2	0	0	2	2	0	0	-1	0	2	-1	0	0	2	2	0	0	-1	0	0	0	2	2	0	0	-1	0
S3_142505315	3	142.505	2	2	2	2	2	2	2	2	2	2	2	2	2	2	2	2	2	2	2	2	2	2	2	2	2	2	2	2	2	2	2	2	2	2	2	2	2	2	2	2	2	2	2	2	2	2	2
S3_142505355	3	142.505	0	0	0	2	2	2	0	2	-1	-1	0	2	0	0	0	-1	2	2	0	2	2	2	0	2	2	0	2	2	0	-1	0	0	0	2	2	0	0	2	0	0	2	2	2	-1	0	2	0
S3_142505440	3	142.505	2	2	2	2	2	2	2	2	2	2	2	2	2	2	2	2	2	2	2	2	2	2	2	2	2	2	2	2	2	2	2	2	2	2	2	2	2	2	2	2	2	2	2	2	2	2	2
S3_142599392	3	142.599	2	1	2	2	2	2	2	2	1	2	2	2	2	2	2	2	2	1	2	2	2	1	1	2	2	2	2	2	2	2	2	2	2	2	2	2	2	2	2	2	-1	2	-1	2	1	2	2
S3_142599410	3	142.599	2	1	2	2	2	2	2	2	1	2	2	2	2	2	2	2	2	1	2	2	2	1	1	2	2	2	2	2	2	2	2	2	2	2	2	2	2	2	2	2	-1	2	-1	2	1	2	2
S3_142599479	3	142.599	2	1	2	2	2	2	2	2	1	2	2	2	2	2	2	2	2	1	2	2	-1	1	1	2	2	2	2	2	2	2	2	2	2	2	2	2	2	2	2	2	-1	2	-1	2	1	2	2
S3_142599521	3	142.6	2	1	2	2	2	2	2	2	1	2	2	2	2	2	2	2	2	1	2	2	-1	1	1	2	2	2	2	2	2	2	2	2	2	2	2	2	2	2	1	2	-1	2	-1	2	1	2	2
S3_142909844	3	142.91	0	0	-1	0	2	2	-1	0	2	2	2	0	2	2	0	-1	0	2	2	0	0	2	0	0	0	0	0	-1	2	2	0	2	2	0	2	0	0	2	-1	2	0	2	2	2	2	2	0
S3_142909961	3	142.91	2	2	-1	2	2	2	2	2	2	2	2	2	2	2	2	-1	2	2	2	2	2	2	2	2	2	2	2	-1	2	2	2	2	2	2	2	2	2	2	2	2	2	2	2	2	2	2	2
S3_142909987	3	142.91	2	2	-1	-1	-1	2	2	2	2	2	2	2	-1	2	-1	-1	2	-1	-1	2	-1	2	2	2	2	2	-1	-1	2	2	2	-1	-1	2	2	2	2	-1	2	2	2	2	2	2	-1	2	2
S3_142910033	3	142.91	2	2	-1	-1	-1	2	2	2	2	2	2	2	-1	2	-1	-1	2	-1	-1	2	-1	2	2	2	2	2	-1	-1	2	2	2	-1	-1	2	2	2	2	-1	2	2	2	2	2	2	-1	2	2
S3_143247028	3	143.247	-1	2	2	2	-1	-1	-1	-1	2	2	2	2	2	-1	2	2	2	2	2	-1	2	-1	2	2	2	2	-1	2	-1	2	2	2	2	2	2	2	2	2	2	2	-1	2	-1	2	2	2	2
S3_143247029	3	143.247	-1	2	2	2	-1	-1	-1	-1	2	2	2	2	2	-1	2	2	2	2	2	-1	2	2	2	2	2	2	-1	2	-1	2	2	2	2	2	2	2	2	2	2	2	-1	2	2	2	2	2	2
S3_143247032	3	143.247	-1	2	2	2	-1	-1	-1	-1	2	2	2	2	2	-1	2	2	2	2	2	-1	2	2	2	2	2	2	-1	2	-1	2	2	2	2	2	2	2	2	2	2	2	-1	2	2	2	2	2	2
S3_143247037	3	143.247	-1	2	2	2	-1	-1	-1	-1	2	2	2	2	2	-1	2	2	2	2	2	-1	2	2	2	2	2	2	-1	2	-1	2	2	2	2	2	2	2	2	2	2	2	-1	2	2	2	2	2	2
S3_143247047	3	143.247	-1	2	2	2	-1	-1	-1	-1	2	2	2	2	2	-1	2	2	2	2	2	-1	2	2	2	2	2	2	-1	2	-1	2	2	2	2	2	2	2	2	2	2	2	-1	2	2	2	2	2	2
S3_143552641	3	143.553	-1	2	2	-1	2	2	-1	2	2	2	2	2	2	2	2	2	2	2	2	-1	2	2	2	-1	-1	-1	2	2	2	2	2	2	2	-1	-1	2	2	2	2	2	-1	2	-1	2	-1	-1	2
S3_143552676	3	143.553	-1	2	2	-1	2	2	-1	2	2	2	2	2	2	2	2	2	2	2	2	-1	2	2	2	-1	-1	-1	2	2	2	2	2	2	2	-1	-1	2	2	2	2	2	-1	2	-1	2	-1	-1	2
S3_143552677	3	143.553	-1	2	2	-1	2	2	-1	2	2	2	2	2	2	2	2	2	2	2	2	-1	2	2	2	-1	-1	-1	2	2	2	2	2	2	2	-1	-1	2	2	2	2	2	-1	2	-1	2	-1	-1	2
S3_143552698	3	143.553	-1	2	2	-1	2	2	-1	2	2	2	2	2	2	2	2	2	2	2	2	-1	2	-1	2	-1	-1	-1	2	2	2	2	2	2	2	-1	-1	2	2	-1	2	2	-1	2	-1	2	-1	-1	2
S3_143552736	3	143.553	-1	2	2	-1	2	2	-1	2	2	2	2	2	2	2	2	2	2	2	2	-1	2	2	2	-1	-1	-1	2	2	2	2	2	2	2	-1	-1	2	2	2	2	2	-1	2	-1	2	-1	-1	2
S3_143552835	3	143.553	-1	2	2	-1	2	2	-1	2	2	2	2	2	2	2	2	2	2	2	2	-1	2	2	2	-1	-1	-1	2	2	2	2	2	-1	2	-1	-1	2	2	2	2	2	-1	2	-1	2	-1	-1	2
S3_143982531	3	143.983	-1	-1	-1	2	2	2	2	2	2	-1	2	2	-1	2	2	2	2	2	-1	2	2	-1	-1	2	2	-1	2	2	2	-1	2	-1	2	-1	2	2	2	2	2	2	2	-1	-1	2	2	2	2
S3_143982534	3	143.983	-1	-1	-1	2	2	2	2	2	2	-1	2	2	-1	2	2	2	-1	2	-1	2	2	-1	-1	2	2	-1	2	2	2	-1	2	-1	2	-1	2	2	2	2	2	2	2	-1	-1	2	2	2	2
S3_143982549	3	143.983	-1	-1	-1	2	2	2	2	2	2	-1	2	2	-1	2	2	2	-1	2	-1	2	2	-1	-1	2	2	-1	2	2	2	-1	2	-1	2	-1	2	2	2	-1	2	2	2	-1	-1	2	2	2	2
S3_143982567	3	143.983	-1	-1	-1	2	2	2	2	2	2	-1	2	2	-1	2	2	2	2	2	-1	2	2	-1	-1	2	2	-1	2	2	2	-1	2	-1	2	-1	2	2	2	2	2	2	2	-1	-1	2	2	2	2
S3_143982649	3	143.983	-1	-1	-1	2	2	2	2	2	2	-1	2	2	-1	2	2	-1	2	2	-1	2	2	-1	-1	2	2	-1	2	2	2	-1	2	-1	2	-1	2	2	2	-1	2	2	2	-1	2	2	2	2	2
S3_143982658	3	143.983	-1	-1	-1	2	2	2	2	2	2	-1	2	2	-1	2	2	-1	2	2	-1	2	2	-1	-1	2	2	-1	2	2	2	-1	2	-1	2	-1	2	2	2	2	2	2	2	-1	2	2	2	2	2
S3_143982660	3	143.983	-1	-1	-1	2	2	2	2	2	2	-1	2	2	-1	2	2	-1	2	2	-1	2	2	-1	-1	2	2	-1	2	2	2	-1	2	-1	2	-1	2	2	2	2	2	2	2	-1	2	2	2	2	2
S3_143982678	3	143.983	-1	-1	-1	2	2	2	2	2	2	-1	2	2	-1	2	2	-1	2	2	-1	2	2	-1	-1	2	2	-1	2	2	2	-1	2	-1	2	-1	2	2	2	2	2	2	2	-1	-1	2	2	2	2
S3_144529055	3	144.529	-1	2	2	2	2	2	2	2	2	2	2	2	-1	2	2	2	2	2	2	2	2	-1	2	2	2	2	2	2	2	2	2	-1	2	2	2	2	2	2	2	-1	-1	2	2	2	-1	2	2
S3_144529064	3	144.529	2	2	2	2	2	2	2	2	2	2	2	2	-1	2	2	2	2	2	2	2	2	-1	2	2	2	2	2	2	2	2	2	-1	2	2	2	2	2	2	2	2	-1	2	2	2	2	2	2
S3_144529113	3	144.529	2	0	0	2	2	2	2	2	-1	2	-1	1	-1	0	2	2	2	2	-1	2	2	-1	0	2	2	0	2	0	0	2	0	-1	2	2	2	2	2	0	0	-1	-1	2	2	2	0	2	2
S3_144529119	3	144.529	2	0	0	2	2	2	2	2	2	2	-1	1	-1	0	2	2	2	2	2	2	2	-1	0	2	2	0	2	2	0	2	-1	-1	2	2	2	2	2	0	0	2	-1	2	2	2	0	2	2
S3_144529216	3	144.529	2	0	0	2	2	2	0	2	2	2	0	1	-1	0	2	2	2	2	2	2	2	-1	0	2	2	0	2	2	0	2	0	-1	2	2	2	2	2	0	0	2	-1	2	2	2	0	2	2
S3_144683429	3	144.683	2	2	2	2	0	2	0	0	0	2	2	2	2	-1	0	2	0	2	0	2	0	0	0	2	2	2	2	0	2	2	2	2	0	2	2	-1	2	2	2	0	2	0	2	2	2	2	2
S3_144683450	3	144.683	2	0	0	0	2	0	0	2	0	0	0	0	0	-1	0	0	0	2	2	0	0	0	0	0	0	2	0	0	-1	0	0	0	2	2	2	0	0	0	-1	0	0	0	0	0	-1	0	0
S3_144683515	3	144.684	2	2	2	2	0	2	0	0	0	2	2	2	2	-1	0	2	2	2	0	2	0	0	0	2	2	2	2	0	2	2	0	2	0	2	2	2	2	2	2	0	2	0	2	2	2	2	2
S3_144683532	3	144.684	2	2	2	0	2	0	0	0	2	0	2	2	0	-1	2	0	0	2	2	0	2	2	0	2	2	2	2	0	0	2	2	0	0	2	2	0	2	2	2	0	2	0	2	2	2	0	2
S3_144683540	3	144.684	2	2	2	2	0	2	0	0	0	2	2	2	2	-1	0	2	2	2	0	2	0	0	0	2	2	2	2	0	2	2	0	2	0	2	2	2	2	2	2	0	2	0	2	2	2	2	2
S3_144683547	3	144.684	2	2	2	2	2	2	2	2	2	2	2	2	2	-1	2	2	2	2	2	2	2	2	2	2	2	2	2	2	2	2	2	2	2	2	2	2	2	2	2	2	2	2	2	2	2	2	2
S3_144684965	3	144.685	-1	1	1	1	1	-1	1	-1	2	1	1	-1	-1	1	-1	1	1	2	2	1	-1	1	2	2	2	-1	1	-1	-1	1	1	1	2	2	2	-1	1	-1	-1	-1	1	-1	-1	2	1	1	2
S3_144684980	3	144.685	-1	1	1	1	1	1	1	1	2	1	1	-1	-1	1	-1	1	1	2	2	1	-1	1	2	-1	2	-1	1	-1	1	1	1	1	2	-1	2	1	1	-1	-1	-1	1	-1	-1	2	1	1	2
S3_144685015	3	144.685	-1	2	2	2	2	2	2	2	2	2	2	-1	-1	2	-1	2	2	2	2	2	-1	2	2	2	2	-1	2	-1	2	2	1	1	2	2	2	1	2	-1	2	-1	1	-1	-1	2	2	2	2
S3_144734193	3	144.734	1	0	1	1	1	2	1	0	0	1	1	1	-1	-1	-1	0	-1	0	-1	1	2	2	0	0	-1	0	1	2	1	1	2	1	1	1	2	2	1	1	1	1	-1	-1	1	1	1	0	0
S3_144734240	3	144.734	1	0	1	1	1	2	1	0	0	1	1	1	-1	-1	-1	0	-1	0	-1	1	2	2	0	0	-1	0	1	2	1	1	2	1	1	1	2	2	1	1	1	1	-1	-1	1	1	1	0	0
S3_144734285	3	144.734	1	0	1	1	1	2	1	0	0	1	1	1	-1	-1	-1	0	-1	0	-1	1	2	2	0	0	-1	0	1	2	1	1	2	1	1	1	2	2	1	1	1	1	-1	-1	1	1	1	0	0
S3_144942758	3	144.943	-1	0	1	1	1	2	1	0	0	1	1	1	-1	-1	1	0	-1	1	1	1	2	2	0	-1	0	0	1	-1	1	1	-1	0	1	1	-1	-1	1	1	1	1	0	-1	1	1	1	0	0
S3_144942925	3	144.943	-1	0	1	1	1	2	1	0	0	1	1	1	-1	-1	1	0	-1	1	1	1	2	2	0	-1	0	0	1	-1	1	1	-1	0	1	1	-1	-1	1	1	1	1	0	-1	1	1	1	0	0
S3_145035081	3	145.035	2	2	2	2	2	2	2	2	2	2	2	2	-1	2	2	2	2	2	2	2	2	2	2	2	2	2	2	2	2	2	2	2	2	2	2	2	2	2	2	2	2	2	2	2	2	2	2
S3_145035087	3	145.035	-1	2	2	0	0	2	2	0	0	0	0	0	-1	-1	0	2	0	0	0	2	0	2	0	0	0	0	0	2	0	2	0	0	0	0	0	0	0	0	2	0	2	0	2	2	2	0	2
S3_145035151	3	145.035	2	2	-1	2	2	2	2	2	2	2	2	2	-1	2	2	2	2	2	2	2	2	-1	2	2	2	2	2	2	2	2	2	2	-1	2	2	2	2	2	2	2	2	2	2	2	2	2	2
S3_145035172	3	145.035	1	2	-1	2	2	1	-1	2	2	2	2	2	-1	2	2	2	1	-1	2	2	-1	2	2	2	2	2	2	2	2	2	2	2	2	2	2	2	2	2	-1	2	2	2	2	2	1	2	2
S3_145035180	3	145.035	2	2	2	2	2	2	2	2	2	2	2	2	-1	2	2	2	2	2	2	2	2	2	2	2	2	2	2	2	2	2	2	2	2	2	2	2	2	2	2	2	2	2	2	2	2	2	2
S3_145035219	3	145.035	1	2	-1	2	2	1	2	2	2	2	2	2	-1	2	2	2	1	2	2	2	2	2	2	2	2	2	2	1	2	-1	-1	2	-1	2	2	2	2	2	2	2	2	2	2	2	1	2	2
S3_145035234	3	145.035	-1	2	2	0	0	2	2	0	0	2	0	0	-1	2	0	2	0	0	0	2	0	2	0	0	0	0	0	2	0	2	0	0	-1	0	0	0	0	0	2	-1	2	-1	2	0	2	0	2
S3_145035256	3	145.035	-1	2	2	0	0	2	2	0	0	2	0	0	-1	2	0	2	0	0	0	2	0	2	0	0	0	0	0	2	0	2	0	0	-1	0	0	0	0	0	2	0	2	0	2	2	2	0	2
S3_145035257	3	145.035	1	1	1	0	1	0	0	0	0	0	0	0	-1	-1	0	0	1	0	0	0	0	1	0	-1	1	0	0	-1	1	1	0	0	-1	0	0	0	1	0	-1	-1	0	1	0	0	1	0	0
S3_145035272	3	145.035	2	2	2	2	2	2	2	2	2	2	2	2	-1	2	2	2	2	2	2	2	2	2	2	2	2	2	2	2	2	1	2	2	-1	2	2	2	2	2	2	2	2	2	2	2	2	2	2
S3_145035275	3	145.035	2	2	2	2	2	2	2	2	2	-1	2	2	-1	2	2	2	2	2	2	1	2	2	2	2	2	2	2	2	2	2	2	2	-1	2	2	2	2	2	2	2	2	2	2	1	2	2	1
S3_145035277	3	145.035	1	2	-1	2	2	1	-1	2	2	2	2	2	-1	2	2	2	1	2	2	2	2	2	2	2	2	2	2	2	2	-1	-1	2	-1	2	2	2	2	2	2	2	2	2	2	2	1	2	2
S3_145103079	3	145.103	2	2	2	2	2	-1	2	-1	2	2	2	2	2	-1	2	2	2	2	2	-1	2	-1	-1	-1	-1	-1	2	-1	2	2	-1	2	-1	2	-1	-1	2	2	2	2	2	2	2	2	2	2	-1
S3_145103153	3	145.103	2	2	2	2	2	-1	2	-1	2	2	2	2	2	-1	-1	2	2	2	2	-1	2	-1	-1	-1	-1	-1	2	-1	2	2	-1	2	-1	2	-1	-1	2	2	2	2	2	2	2	2	2	2	-1
S3_145394830	3	145.395	2	-1	2	2	2	2	2	-1	-1	1	-1	-1	-1	1	-1	2	2	1	1	2	2	-1	2	2	2	1	-1	-1	1	1	2	2	-1	2	2	2	2	2	1	-1	-1	-1	1	2	-1	1	-1
S3_145505149	3	145.505	2	2	-1	2	-1	2	2	2	2	-1	2	2	2	2	2	2	2	-1	2	2	-1	2	2	2	2	2	2	2	2	2	2	2	2	2	2	2	2	2	2	2	2	2	-1	2	2	2	2
S3_145505156	3	145.505	2	2	-1	2	-1	2	2	2	2	-1	2	2	2	2	2	2	2	-1	2	2	-1	2	2	2	2	2	2	2	2	2	2	2	2	2	2	2	2	2	2	2	2	2	-1	2	2	2	2
S3_145588545	3	145.589	2	-1	1	2	-1	2	2	2	-1	2	2	2	2	-1	2	2	2	2	2	1	2	1	2	2	2	2	2	2	1	2	2	1	2	1	2	2	1	1	1	2	-1	2	2	2	1	1	-1
S3_145588582	3	145.589	2	-1	-1	2	2	1	1	2	2	2	1	1	2	-1	2	2	2	1	2	2	2	1	2	2	2	2	1	2	2	1	2	2	2	1	2	2	2	2	1	2	2	2	2	2	2	1	-1
S3_145588631	3	145.589	2	-1	1	2	2	2	1	2	2	1	2	2	2	-1	2	2	2	2	2	2	2	2	-1	2	2	2	1	2	1	2	2	1	2	1	2	1	-1	-1	1	2	1	2	2	2	1	2	2
S3_145588653	3	145.589	2	-1	-1	2	2	1	1	2	2	1	1	1	2	-1	2	2	2	1	2	2	2	1	2	2	2	2	1	2	2	1	2	2	2	1	2	2	2	2	1	2	-1	2	2	2	2	1	-1
S3_145588655	3	145.589	2	-1	2	2	2	2	2	2	2	2	2	2	2	-1	2	2	2	2	2	2	2	2	2	2	2	2	2	2	2	2	2	2	2	2	2	2	2	2	2	2	-1	2	2	2	2	2	2
S3_145588698	3	145.589	2	-1	-1	2	2	2	-1	2	2	-1	2	2	2	-1	2	2	2	2	2	2	2	2	2	2	2	2	2	2	-1	2	2	-1	2	-1	2	2	2	2	1	2	-1	2	2	2	1	2	2
S3_145588738	3	145.589	2	-1	-1	2	2	2	-1	2	2	2	2	2	2	-1	2	2	2	2	2	2	2	2	2	2	2	2	-1	2	-1	2	2	-1	2	-1	2	2	2	2	1	2	-1	2	2	2	1	2	2
S3_145918676	3	145.919	1	1	1	1	1	2	1	1	1	1	-1	1	-1	-1	1	1	1	1	1	-1	-1	2	1	-1	1	1	-1	-1	1	1	2	1	1	-1	2	2	-1	1	1	1	-1	-1	1	1	1	1	1
S3_145940999	3	145.941	2	2	2	2	2	-1	2	2	2	2	2	2	2	2	2	2	-1	2	2	2	2	2	2	2	-1	2	2	2	2	2	-1	2	2	2	2	2	2	-1	2	2	-1	-1	2	2	2	2	2
S3_146027709	3	146.028	2	2	2	2	2	2	2	2	2	2	-1	2	2	-1	2	-1	2	2	-1	-1	2	2	2	2	2	2	2	-1	2	2	2	2	2	2	2	2	2	-1	2	2	2	-1	2	-1	2	-1	1
S3_146027724	3	146.028	2	2	2	2	2	2	2	2	2	2	2	2	2	2	2	-1	2	2	2	2	2	2	2	2	2	2	2	-1	2	2	2	2	2	2	2	2	2	2	2	2	2	-1	2	2	2	-1	2
S3_146027730	3	146.028	2	2	2	2	2	2	2	2	2	2	2	2	2	2	2	-1	2	2	2	2	2	2	2	2	2	2	2	-1	2	2	2	2	2	2	2	2	2	2	2	2	2	-1	2	2	2	-1	2
S3_146027828	3	146.028	2	2	2	2	2	2	2	2	2	2	2	2	2	2	2	2	2	2	2	2	2	2	2	2	2	2	2	-1	2	2	2	2	2	2	2	2	2	2	2	2	2	2	2	2	2	-1	2
S3_146133888	3	146.134	2	0	2	-1	2	0	2	0	0	0	2	2	2	0	0	2	-1	0	0	0	0	0	0	0	-1	-1	2	2	2	-1	2	-1	0	0	0	2	2	0	-1	2	0	0	2	2	2	0	2
S3_146133891	3	146.134	2	0	2	0	-1	0	2	0	0	0	2	2	2	0	0	2	2	0	0	0	0	0	0	0	0	-1	2	2	0	0	2	0	0	0	0	2	2	0	2	2	0	0	2	2	2	0	2
S3_146133911	3	146.134	2	2	1	2	2	2	2	2	2	2	2	2	1	2	2	2	2	2	2	2	2	2	2	2	2	2	1	2	1	2	1	2	2	2	2	2	2	2	-1	2	2	2	2	2	2	2	1
S3_146133939	3	146.134	0	0	0	2	0	0	2	2	-1	0	0	2	0	2	0	0	2	2	2	0	2	0	2	2	2	0	0	2	0	0	2	0	0	2	2	0	2	2	0	-1	0	2	2	2	0	2	2
S3_146133969	3	146.134	1	2	2	2	2	2	2	2	2	2	2	2	2	2	2	2	1	2	2	2	1	2	2	2	2	2	-1	2	2	2	1	2	2	1	2	2	1	1	2	2	2	2	2	2	2	1	1
S3_146133989	3	146.134	2	0	0	-1	2	2	2	0	0	2	0	0	2	0	2	0	0	2	2	2	2	2	0	0	0	0	2	2	2	2	0	0	-1	0	2	2	0	0	0	2	0	0	0	0	0	0	0
S3_146763292	3	146.763	2	-1	2	0	-1	-1	-1	-1	0	2	0	0	-1	0	0	0	0	-1	0	-1	0	0	0	-1	2	2	-1	0	-1	0	2	-1	0	0	-1	1	-1	-1	2	-1	-1	2	2	-1	0	-1	2
S3_146763360	3	146.763	2	-1	2	0	-1	-1	-1	-1	0	2	0	0	-1	0	0	0	0	-1	0	-1	0	0	0	-1	2	2	-1	0	-1	0	2	-1	0	0	-1	1	-1	-1	2	-1	-1	2	2	-1	0	-1	2
S3_146763379	3	146.763	2	-1	2	2	-1	-1	-1	-1	2	2	2	2	-1	2	2	2	2	-1	2	-1	2	2	2	-1	2	-1	-1	2	-1	2	2	-1	2	2	-1	2	-1	-1	2	-1	-1	2	2	-1	2	-1	2
S3_146763380	3	146.763	2	-1	2	2	-1	-1	-1	-1	2	2	2	2	-1	2	2	2	2	-1	2	-1	2	2	2	-1	2	2	-1	2	-1	2	2	-1	2	2	-1	2	-1	-1	2	-1	-1	2	2	-1	2	-1	2
S3_146763415	3	146.763	2	-1	2	2	-1	-1	-1	-1	2	2	2	2	-1	2	2	2	2	-1	2	-1	2	2	2	-1	2	2	-1	2	-1	2	2	-1	2	2	-1	2	-1	-1	2	-1	-1	2	2	-1	2	-1	2
S3_146786941	3	146.787	2	2	1	-1	2	-1	2	2	2	1	2	2	1	2	2	1	2	-1	2	2	-1	2	2	-1	2	2	2	-1	2	2	-1	2	2	1	2	2	2	2	2	2	2	2	-1	-1	2	2	-1
S3_146786947	3	146.787	2	2	2	2	2	-1	2	2	2	2	2	2	2	2	2	-1	2	-1	2	2	-1	2	2	-1	2	2	2	-1	2	2	-1	2	2	2	2	2	2	2	2	2	2	2	-1	-1	-1	2	-1
S3_146787002	3	146.787	2	0	2	0	0	-1	2	2	-1	0	2	0	0	0	0	2	2	-1	2	0	-1	2	0	-1	0	0	2	-1	0	0	-1	0	0	0	2	0	0	2	0	2	2	0	-1	-1	2	2	-1
S3_146787004	3	146.787	2	2	1	2	2	-1	2	2	2	2	2	2	2	2	2	1	2	-1	2	2	-1	2	2	-1	2	-1	2	-1	2	2	-1	2	2	2	2	2	2	2	2	2	2	2	-1	-1	2	2	-1
S3_146787015	3	146.787	2	0	2	0	0	-1	2	2	-1	0	2	0	0	0	0	2	2	-1	2	0	-1	2	0	-1	0	0	2	-1	0	0	-1	0	0	0	2	0	0	2	0	2	2	0	-1	-1	2	2	-1
S3_146787061	3	146.787	2	2	2	2	2	-1	2	2	2	2	2	2	2	2	2	2	2	-1	2	2	-1	2	2	-1	2	2	2	-1	2	2	-1	2	2	2	2	2	2	2	2	2	2	2	-1	-1	2	2	-1
S3_146787081	3	146.787	2	0	2	0	0	-1	2	2	-1	0	2	0	0	0	0	2	2	-1	2	0	-1	2	0	-1	0	0	2	-1	0	0	-1	0	0	0	2	0	0	2	0	2	2	0	-1	-1	2	2	-1
S3_146787082	3	146.787	2	2	1	2	2	-1	2	2	2	2	2	2	2	2	2	1	2	-1	2	2	-1	2	2	-1	2	-1	2	-1	2	2	-1	2	2	2	2	2	2	2	2	2	2	2	-1	-1	2	2	-1
S3_146787089	3	146.787	2	0	2	2	0	-1	0	0	0	2	0	2	2	2	0	1	0	-1	0	0	-1	2	0	-1	0	0	0	-1	-1	0	-1	-1	2	2	2	2	2	0	0	2	0	2	-1	-1	0	0	-1
S3_146842163	3	146.842	-1	2	2	2	2	2	2	2	-1	2	2	2	2	-1	2	2	2	2	2	2	2	-1	2	2	2	-1	2	-1	2	2	2	2	2	1	2	2	2	1	2	2	2	2	2	2	2	2	2
S3_146842252	3	146.842	-1	2	2	2	2	2	2	2	-1	2	2	2	2	-1	2	2	2	2	2	2	2	-1	2	2	2	-1	2	2	2	2	2	2	2	1	2	2	2	1	2	2	2	2	2	2	2	2	2
S3_146842297	3	146.842	-1	2	2	2	2	2	2	2	-1	2	2	2	2	-1	2	2	2	2	2	2	2	-1	2	2	2	-1	2	2	2	1	2	2	2	1	2	2	2	1	2	2	2	2	2	-1	2	2	2
S3_146842335	3	146.842	-1	0	0	-1	0	0	0	0	0	0	2	2	2	-1	0	2	0	0	0	0	0	-1	0	0	2	0	0	2	0	0	2	0	0	0	0	2	2	0	2	0	0	0	2	2	0	0	2
S3_146842350	3	146.842	-1	0	0	-1	0	0	0	0	0	0	2	2	2	-1	0	2	0	0	0	0	0	-1	0	0	2	0	0	2	0	0	2	0	0	0	0	2	2	0	2	0	0	0	-1	2	0	0	2
S3_146920659	3	146.921	-1	0	-1	1	-1	-1	1	-1	0	1	1	1	-1	-1	1	0	1	1	1	1	1	-1	0	-1	-1	0	-1	1	-1	1	1	1	-1	1	1	-1	-1	1	1	-1	0	1	1	-1	1	0	0
S3_146920682	3	146.921	-1	0	-1	1	-1	-1	1	-1	0	1	1	1	0	-1	1	0	1	1	1	1	1	-1	0	-1	-1	0	-1	1	-1	1	1	1	-1	1	1	-1	-1	1	1	-1	0	1	1	-1	1	0	0
S3_146920683	3	146.921	-1	0	-1	1	-1	-1	1	-1	0	1	1	1	0	-1	1	0	1	1	1	1	1	-1	0	-1	-1	0	-1	1	-1	1	1	1	-1	1	1	-1	-1	1	1	-1	0	1	1	-1	1	0	0
S3_147146925	3	147.147	-1	1	2	1	2	1	1	1	2	1	2	1	1	2	-1	2	2	2	2	2	-1	1	2	1	2	2	2	2	1	2	1	1	2	2	2	1	2	2	2	2	1	2	2	2	2	2	2
S3_147146934	3	147.147	2	2	2	2	2	2	2	2	2	2	2	2	2	2	2	2	2	2	2	2	2	2	2	2	2	2	2	2	2	2	2	2	2	2	2	2	2	2	2	2	2	2	2	2	2	2	2
S3_147146939	3	147.147	2	2	2	2	2	2	2	2	2	2	2	2	2	2	2	2	2	2	2	2	2	2	2	2	2	2	2	2	2	2	2	2	2	2	2	2	2	2	2	2	2	2	2	2	2	2	2
S3_147146942	3	147.147	0	0	0	0	0	2	2	0	0	0	2	0	0	2	0	0	0	0	0	0	0	0	0	-1	0	0	0	0	0	0	0	0	2	2	0	0	0	2	0	0	0	0	0	0	2	0	0
S3_147146949	3	147.147	0	0	2	0	2	0	0	2	0	0	0	0	2	2	0	-1	2	0	2	0	0	2	0	2	2	2	2	0	2	2	2	2	2	0	2	0	-1	0	0	2	2	2	0	0	0	2	2
S3_147146950	3	147.147	-1	1	2	1	2	1	1	1	2	1	2	1	1	2	1	2	2	2	2	2	1	1	2	1	2	2	2	2	1	2	1	1	2	2	2	1	1	2	2	2	1	2	2	2	2	2	2
S3_147146989	3	147.147	0	2	2	0	2	0	0	2	0	-1	0	0	2	2	0	2	2	2	2	0	0	2	2	2	2	2	2	0	2	2	2	2	0	0	2	2	2	0	2	2	2	2	0	2	-1	2	2
S3_147146990	3	147.147	2	2	2	2	2	2	2	2	2	2	2	2	2	2	2	2	2	2	1	2	2	2	2	2	2	2	2	1	2	2	1	2	-1	2	2	1	2	2	2	2	2	2	2	2	2	2	2
S3_147147006	3	147.147	2	0	2	2	2	2	0	0	2	0	2	2	0	2	2	0	2	2	0	2	2	2	2	0	2	2	2	2	2	2	2	2	2	2	2	0	2	0	2	-1	0	2	2	2	2	0	-1
S3_147147017	3	147.147	2	-1	2	1	2	2	2	2	2	2	2	1	-1	2	2	2	2	2	2	2	2	2	2	2	2	2	2	1	2	2	2	2	2	2	2	1	2	2	2	1	1	2	2	2	2	2	2
S3_147147026	3	147.147	0	-1	0	0	2	0	0	0	2	0	2	2	2	0	2	0	2	0	2	2	0	0	0	2	2	0	2	2	0	2	0	2	0	0	0	0	0	0	2	2	0	2	2	0	2	2	0
S3_147147043	3	147.147	2	2	1	2	1	2	2	2	2	2	2	2	2	1	1	-1	2	-1	2	1	2	2	1	2	2	1	1	2	2	1	2	2	1	2	1	2	2	2	2	1	2	2	2	2	2	2	2
S3_147147059	3	147.147	2	2	1	2	1	2	2	2	2	2	2	2	2	1	1	2	2	1	2	1	2	2	1	2	2	1	1	2	2	1	2	2	-1	2	1	2	2	2	2	-1	2	2	2	2	2	2	2
S3_147147068	3	147.147	2	2	2	2	2	2	1	1	2	1	2	2	1	2	2	1	2	2	2	2	2	2	2	-1	2	2	2	2	2	2	2	2	2	2	2	1	2	1	2	2	1	2	2	2	2	1	-1
S3_147147069	3	147.147	2	-1	2	2	2	2	1	1	2	1	2	2	-1	2	2	1	2	2	-1	2	2	2	2	-1	2	2	2	2	2	2	2	2	2	2	2	1	2	1	2	2	1	2	2	2	2	1	-1
S3_147147070	3	147.147	2	2	2	2	2	2	2	2	2	2	2	2	2	2	2	2	2	2	2	2	2	2	2	2	2	2	2	2	2	2	2	2	2	2	2	2	2	2	2	2	2	2	2	2	2	2	2
S3_147147085	3	147.147	0	0	0	0	2	0	0	0	2	0	2	2	2	0	2	0	0	0	-1	2	0	0	0	-1	2	0	-1	2	0	2	0	0	0	0	0	0	0	0	2	2	0	2	2	0	0	2	0
S3_147147115	3	147.147	0	0	0	0	2	0	0	0	2	0	2	2	2	0	2	0	0	0	-1	2	0	0	0	-1	2	0	-1	2	0	2	0	0	0	0	0	0	0	0	2	2	0	2	2	0	0	2	0
S3_147147124	3	147.147	2	0	0	0	0	0	0	-1	0	0	0	0	0	0	0	0	0	0	0	0	0	0	0	0	0	0	0	0	2	2	0	0	0	0	0	0	0	0	0	-1	0	0	0	0	0	0	-1
S3_147147125	3	147.147	2	2	2	2	2	2	2	2	2	2	2	2	2	2	2	2	2	2	2	2	2	2	2	2	2	2	2	2	2	2	2	2	2	2	2	2	2	2	2	2	2	2	2	2	2	2	2
S3_147209679	3	147.21	2	0	2	0	0	2	2	0	-1	0	0	0	2	2	0	2	0	0	0	2	0	2	0	0	0	0	0	2	0	-1	0	0	0	2	0	0	0	0	2	0	0	0	0	2	2	0	2
S3_147209712	3	147.21	2	2	2	2	2	2	2	2	2	2	2	2	2	2	2	2	2	2	2	2	2	2	2	2	2	2	2	2	2	2	2	2	2	2	2	2	2	2	2	2	2	2	2	2	2	2	2
S3_147209728	3	147.21	1	2	1	2	2	2	1	1	2	1	2	2	1	-1	2	1	2	2	1	1	2	2	1	2	2	2	2	1	2	2	2	1	2	1	2	2	-1	1	1	2	1	2	2	2	1	2	1
S3_147209730	3	147.21	2	2	2	2	2	2	2	2	2	2	2	2	2	2	2	2	2	2	2	2	2	2	2	2	2	2	2	2	2	2	2	2	2	2	2	2	2	2	2	2	2	2	2	2	2	2	2
S3_147209731	3	147.21	2	1	2	2	2	2	2	2	2	2	2	1	2	2	2	2	2	2	2	2	2	2	1	1	2	-1	2	2	2	1	2	2	2	2	2	2	2	2	2	2	1	2	2	2	2	2	1
S3_147209732	3	147.21	1	2	1	2	2	2	1	1	2	1	2	2	1	-1	2	1	2	2	1	1	2	2	1	2	2	2	2	1	2	2	2	1	2	1	2	2	-1	1	1	2	1	2	2	2	1	2	1
S3_147209758	3	147.21	2	1	2	2	2	2	2	2	-1	2	2	1	2	2	2	2	2	2	2	2	2	2	1	1	2	-1	2	2	2	1	2	2	2	2	2	2	2	2	2	2	1	2	2	2	2	2	1
S3_147209782	3	147.21	2	0	2	0	0	2	2	0	-1	0	0	0	2	2	0	2	0	0	0	2	0	2	-1	1	1	0	0	2	0	0	0	0	0	2	0	2	0	2	2	0	0	0	0	2	2	1	2
S3_147209801	3	147.21	-1	0	2	0	0	2	2	0	-1	0	0	0	2	2	0	2	0	0	0	2	0	2	-1	1	1	0	0	2	0	0	0	0	0	2	0	2	0	2	2	0	-1	0	0	2	2	-1	2
S3_147209807	3	147.21	1	1	1	2	2	2	1	1	-1	1	2	2	1	-1	2	1	2	2	1	1	2	1	1	2	2	1	2	1	1	1	2	1	1	1	2	-1	1	1	1	2	1	2	2	2	1	2	1
S3_147209809	3	147.21	2	2	2	0	2	2	2	2	-1	0	0	0	2	2	0	2	0	-1	0	2	0	2	-1	-1	1	0	0	2	-1	0	2	0	0	2	0	2	0	2	2	0	-1	0	0	2	2	-1	2
S3_147209825	3	147.21	2	2	2	2	2	2	2	2	-1	2	2	2	2	2	2	2	2	2	2	2	2	2	2	2	2	2	2	2	2	2	2	2	2	2	2	2	2	2	2	2	2	2	2	2	2	2	2
S3_147209826	3	147.21	-1	0	2	0	0	2	2	0	-1	0	0	0	2	2	0	2	0	0	0	2	0	2	-1	1	1	0	0	2	0	0	0	0	0	2	0	2	0	2	2	0	-1	-1	0	2	2	-1	2
S3_147209831	3	147.21	1	0	1	2	-1	2	1	0	-1	-1	1	-1	1	1	1	0	2	1	1	1	2	1	0	-1	-1	0	-1	1	1	1	2	1	1	1	2	1	1	1	1	-1	0	2	-1	2	1	-1	0
S3_147209860	3	147.21	1	0	1	2	2	2	1	0	-1	-1	1	-1	1	2	1	0	2	-1	1	1	2	1	0	-1	-1	0	-1	-1	1	1	2	1	1	1	2	1	1	1	1	-1	0	2	-1	2	1	-1	0
S3_147367353	3	147.367	0	0	0	2	0	0	0	0	0	2	-1	0	0	0	2	0	-1	0	0	2	2	2	-1	0	-1	0	2	0	2	0	0	0	0	2	-1	0	2	0	0	2	-1	0	0	2	0	0	0
S3_147367495	3	147.367	0	2	-1	-1	0	-1	0	2	-1	0	2	-1	2	-1	2	2	-1	-1	0	0	2	0	0	2	-1	-1	0	0	0	0	0	0	0	2	0	-1	0	2	0	1	0	-1	2	0	0	0	0
S3_147367501	3	147.368	0	0	-1	-1	0	2	0	0	0	0	0	-1	0	-1	0	1	-1	0	0	2	2	2	0	-1	-1	0	0	2	2	0	0	2	2	0	2	2	-1	0	0	2	2	-1	-1	0	2	0	-1
S3_147367507	3	147.368	0	0	-1	-1	0	0	2	0	0	0	0	-1	0	-1	0	1	-1	2	0	2	2	2	0	-1	-1	0	0	2	2	0	0	2	2	0	2	2	0	0	0	2	2	-1	-1	0	2	0	-1
S3_147367524	3	147.368	-1	2	-1	-1	0	-1	0	2	-1	-1	2	-1	2	2	2	2	-1	2	0	0	2	0	0	2	-1	-1	0	-1	0	0	0	0	0	2	0	-1	0	2	2	-1	0	-1	2	0	2	0	0
S3_147367525	3	147.368	-1	2	-1	-1	0	-1	0	2	-1	-1	2	-1	2	2	2	2	-1	2	0	0	2	0	0	2	-1	2	0	-1	0	0	0	0	0	2	0	2	0	2	2	-1	0	-1	2	0	0	0	0
S3_147367553	3	147.368	2	2	2	-1	2	2	2	2	2	2	2	-1	2	2	2	2	-1	2	2	2	2	2	2	2	-1	-1	2	2	2	2	2	2	2	2	2	2	2	2	2	2	2	-1	2	2	2	2	2
S3_147367564	3	147.368	0	0	-1	-1	0	2	0	0	0	0	0	-1	0	-1	0	1	-1	0	0	2	2	2	0	-1	-1	0	0	2	2	2	0	2	2	0	2	2	-1	0	0	2	2	-1	-1	0	2	0	-1
S3_147367575	3	147.368	2	0	2	2	2	2	2	0	0	2	2	2	2	2	2	0	0	2	2	2	2	2	0	0	-1	0	2	2	2	2	2	2	2	2	2	2	0	2	2	0	0	2	0	2	2	0	0
S3_147367628	3	147.368	0	0	0	0	-1	2	2	0	0	0	2	2	0	-1	2	0	0	0	0	0	2	2	0	0	-1	0	0	0	2	2	0	0	0	2	-1	2	0	2	-1	0	0	2	2	0	0	0	2
S3_147367650	3	147.368	2	0	2	2	2	2	2	0	0	2	2	2	2	2	2	0	0	2	2	-1	2	2	0	-1	-1	-1	2	2	2	2	2	2	2	0	2	2	0	2	2	0	0	2	0	0	2	0	0
S3_147367655	3	147.368	0	0	0	0	0	2	2	0	0	0	0	0	0	0	0	1	0	0	0	0	2	2	0	-1	-1	0	0	2	0	0	0	2	2	0	2	2	0	0	0	0	0	2	0	0	0	0	2
S3_147367659	3	147.368	0	0	0	-1	-1	2	2	0	0	0	2	2	0	-1	2	0	0	0	0	2	2	2	0	0	-1	0	0	0	2	0	0	0	0	2	-1	2	0	2	2	0	0	2	2	0	0	0	2
S3_147367665	3	147.368	0	0	0	0	0	0	0	0	0	0	2	0	0	2	0	2	0	0	0	0	0	0	0	2	-1	0	0	0	0	0	0	0	0	0	0	0	0	2	0	0	0	0	2	0	-1	0	0
S3_147388688	3	147.389	1	1	1	1	-1	1	1	1	1	1	1	1	-1	-1	-1	1	1	-1	1	1	1	1	1	-1	1	1	1	1	-1	1	1	1	1	1	1	-1	-1	1	1	-1	-1	1	1	1	1	1	-1
S3_147792934	3	147.793	-1	-1	2	2	2	2	2	2	2	2	-1	-1	2	2	2	2	-1	2	-1	2	2	-1	-1	-1	2	2	2	2	-1	-1	-1	2	-1	2	2	-1	2	2	2	-1	-1	-1	2	2	-1	2	-1
S3_147792970	3	147.793	-1	-1	2	2	2	2	2	2	2	2	-1	-1	2	2	2	2	-1	2	-1	2	2	-1	-1	-1	2	2	2	2	-1	-1	-1	2	-1	2	2	-1	2	2	2	-1	-1	-1	2	2	-1	2	-1
S3_147793088	3	147.793	-1	-1	1	1	1	2	1	0	0	1	-1	-1	1	1	1	0	-1	1	-1	1	2	-1	-1	-1	0	0	1	2	-1	-1	-1	1	-1	1	2	-1	1	1	1	-1	-1	-1	1	1	-1	0	-1
S3_147859382	3	147.859	1	1	1	2	1	2	1	1	2	1	2	1	-1	-1	-1	2	2	1	-1	1	1	1	1	1	2	1	1	1	2	1	2	-1	1	2	1	2	1	-1	1	1	2	-1	1	2	1	1	1
S3_147859448	3	147.859	0	2	2	0	0	0	0	2	0	0	0	2	-1	-1	-1	0	0	2	-1	2	0	2	2	0	0	0	0	0	0	2	0	0	2	2	2	0	0	-1	0	0	2	-1	2	2	0	2	2
S3_147859458	3	147.859	0	2	2	0	0	0	0	2	0	0	0	2	-1	-1	-1	0	0	2	-1	2	0	2	2	0	0	0	0	0	0	2	0	0	2	2	2	0	0	-1	0	0	2	-1	2	2	0	2	2
S3_147859487	3	147.859	1	1	1	2	1	2	1	1	2	1	2	1	-1	-1	-1	2	2	1	-1	1	1	1	1	1	2	1	1	1	2	1	2	-1	1	2	1	2	1	-1	1	1	2	-1	1	2	1	1	1
S3_147929471	3	147.929	-1	2	2	2	2	2	2	-1	-1	2	2	-1	-1	2	2	2	2	2	2	2	2	2	2	2	2	2	2	-1	2	2	2	2	2	2	2	-1	2	2	2	2	2	2	2	2	2	2	2
S3_147929495	3	147.929	-1	2	2	2	2	2	2	-1	-1	2	2	-1	-1	2	2	2	2	2	2	2	2	2	2	2	2	2	2	-1	2	2	2	2	2	2	2	-1	2	2	2	2	2	2	2	2	2	-1	2
S3_147929503	3	147.93	-1	0	1	1	1	2	1	-1	-1	1	1	-1	-1	1	1	0	2	1	1	1	2	2	0	0	0	0	1	-1	1	1	2	1	1	1	2	-1	0	1	1	1	0	2	1	1	1	0	0
S3_147929519	3	147.93	-1	0	1	1	1	2	1	-1	-1	1	1	-1	-1	1	1	0	2	1	1	1	2	2	0	0	0	0	1	-1	1	1	2	1	1	1	2	-1	0	1	1	1	0	2	1	1	1	0	0
S3_148522190	3	148.522	2	1	2	-1	1	1	2	1	1	2	2	2	1	2	-1	2	2	1	2	2	2	-1	2	2	2	2	-1	-1	2	-1	2	2	1	2	1	2	-1	-1	1	2	1	2	2	2	2	1	-1
S3_148522191	3	148.522	2	2	1	2	2	2	2	2	2	2	-1	-1	2	-1	2	2	1	1	2	2	2	-1	1	1	2	1	2	2	2	1	1	-1	1	2	2	2	2	2	2	-1	1	2	2	2	2	2	2
S3_148522219	3	148.522	2	2	2	2	2	2	2	2	2	2	2	2	2	2	2	2	2	2	2	2	2	-1	2	2	2	2	2	2	2	2	2	2	2	2	2	2	2	2	2	2	2	2	2	2	2	2	2
S3_148522221	3	148.522	2	2	2	2	2	2	2	2	2	2	2	2	2	2	2	2	2	2	2	2	2	-1	2	2	2	2	2	2	2	2	2	2	2	2	2	2	2	2	2	2	2	2	2	2	2	2	2
S3_148522222	3	148.522	0	2	2	0	0	0	0	2	0	0	0	2	2	0	0	2	0	0	2	0	0	-1	2	0	0	2	-1	0	0	2	0	0	2	0	2	0	0	0	0	0	2	0	0	0	2	2	2
S3_148522233	3	148.522	2	2	1	2	1	2	1	2	2	2	-1	2	1	-1	1	1	1	1	-1	2	1	1	1	1	2	1	1	2	2	1	1	2	1	1	1	2	2	1	1	-1	1	1	2	1	1	2	1
S3_148522259	3	148.522	0	2	2	0	0	2	0	0	0	0	2	-1	0	0	0	2	-1	0	2	0	0	0	2	2	2	0	0	0	2	0	0	0	0	0	0	2	2	0	0	2	0	0	2	-1	0	0	0
S3_148522264	3	148.522	0	2	2	0	0	2	0	0	0	0	2	-1	0	0	0	2	-1	0	2	0	0	0	2	2	2	0	0	0	2	0	0	0	0	0	0	2	-1	0	0	0	0	0	2	0	0	0	0
S3_148522283	3	148.522	2	1	-1	2	2	2	2	1	2	1	2	1	2	2	2	2	2	2	1	2	2	1	2	2	2	2	1	1	1	1	2	1	2	1	2	2	2	1	1	2	2	1	2	2	2	1	1
S3_148522288	3	148.522	2	2	1	2	1	2	1	2	2	2	2	-1	1	-1	1	1	1	-1	-1	2	1	1	1	2	2	1	1	-1	2	1	2	2	1	1	1	2	2	1	1	-1	1	1	2	1	1	2	1
S3_148522319	3	148.522	1	-1	2	1	2	2	1	2	2	1	1	2	2	1	-1	1	1	2	1	1	1	2	2	1	2	1	2	1	2	2	1	2	-1	2	2	1	1	2	1	1	2	2	1	1	1	1	2
S3_148522331	3	148.522	2	-1	1	2	2	1	2	1	2	1	1	1	2	2	2	2	2	2	1	2	2	1	2	-1	2	2	1	1	1	1	2	1	-1	1	2	-1	2	1	1	2	2	1	2	2	2	1	1
S3_148696531	3	148.697	2	2	1	2	2	2	2	2	2	1	2	2	2	2	2	1	2	2	2	-1	2	2	2	2	2	2	2	2	2	2	2	2	2	2	2	2	2	2	2	2	2	2	2	2	1	1	2
S3_148696541	3	148.697	2	-1	2	2	2	2	2	0	0	-1	0	2	2	2	0	2	0	0	0	2	-1	2	0	0	-1	0	0	2	0	0	0	0	0	2	0	2	2	0	2	0	2	2	-1	2	2	-1	2
S3_148696552	3	148.697	2	2	2	2	2	2	2	2	2	2	2	2	2	2	2	2	2	2	2	2	2	2	2	2	2	2	2	2	2	2	2	2	2	2	2	2	2	2	2	2	2	2	2	2	2	2	2
S3_148696555	3	148.697	2	2	2	2	2	2	2	2	2	2	2	2	2	2	2	2	2	2	2	2	2	2	2	2	2	2	2	2	2	2	2	2	2	2	2	2	2	2	2	2	2	2	2	2	2	2	2
S3_148696587	3	148.697	2	2	2	2	2	2	2	2	0	2	2	2	2	2	2	2	2	2	2	2	2	2	-1	2	2	2	2	2	0	0	2	-1	-1	2	0	2	2	2	2	0	2	2	2	2	2	2	2
S3_148696600	3	148.697	2	2	1	2	2	2	2	2	2	1	2	2	2	2	2	1	2	2	2	2	2	2	2	2	2	2	2	2	2	2	2	2	2	2	2	2	2	2	2	2	2	2	2	2	1	-1	2
S3_148696602	3	148.697	2	1	2	2	2	2	2	2	2	2	2	2	2	2	2	2	2	2	2	-1	2	2	2	1	2	1	2	2	-1	2	2	2	2	2	2	2	2	1	2	1	2	2	-1	2	2	2	2
S3_148696668	3	148.697	2	1	2	2	2	2	2	2	2	2	2	2	2	2	2	2	2	2	2	-1	2	2	2	1	2	1	-1	2	-1	2	2	2	2	2	2	2	2	1	2	1	2	2	-1	2	2	-1	2
S3_148696684	3	148.697	2	2	2	2	2	2	2	2	2	2	2	2	2	2	2	2	2	2	2	2	2	2	2	2	2	2	2	2	2	2	2	2	2	2	2	2	2	2	2	2	2	2	2	2	2	2	2
S3_149120272	3	149.12	0	0	-1	0	0	0	0	0	0	0	0	0	-1	-1	0	0	0	0	0	0	0	0	0	0	0	0	0	0	0	0	0	0	0	0	0	-1	0	0	0	0	0	0	-1	0	-1	0	0
S3_149120284	3	149.12	1	0	-1	0	0	0	0	0	0	0	1	1	-1	-1	0	0	0	0	0	0	0	0	0	0	1	0	0	1	1	0	1	0	0	0	0	-1	0	0	0	0	1	0	-1	-1	-1	0	1
S3_149120323	3	149.12	0	0	-1	0	0	0	0	0	0	0	0	0	-1	-1	0	0	0	0	0	0	0	0	0	0	0	0	0	0	0	0	0	0	0	0	0	-1	0	0	0	0	0	0	-1	0	-1	0	0
S3_149120353	3	149.12	0	0	0	1	1	1	1	1	1	0	0	1	0	-1	1	0	0	1	1	0	0	0	1	1	0	1	0	1	0	0	1	0	0	1	1	-1	0	1	0	0	0	1	-1	0	0	0	1
S3_149444535	3	149.445	2	2	-1	2	2	-1	-1	0	0	0	0	2	2	0	2	2	-1	0	2	2	2	-1	2	2	-1	-1	-1	-1	-1	-1	0	2	0	-1	-1	2	0	-1	2	2	2	-1	-1	2	2	-1	2
S3_149444594	3	149.445	0	2	-1	0	2	-1	-1	0	0	0	0	0	2	0	0	2	0	0	2	2	0	-1	2	0	0	0	0	-1	0	-1	0	-1	0	0	0	0	0	0	2	2	0	-1	0	2	2	-1	2
S3_149451191	3	149.451	1	1	1	1	-1	-1	1	0	-1	1	1	1	1	1	-1	1	1	-1	-1	1	-1	0	1	-1	1	-1	0	-1	1	0	-1	0	1	-1	-1	-1	-1	1	1	0	1	-1	-1	1	1	-1	1
S3_149451208	3	149.451	0	0	0	0	-1	-1	0	0	-1	0	0	0	0	0	-1	0	0	-1	-1	0	-1	0	0	-1	0	-1	0	-1	0	0	-1	0	0	-1	-1	-1	-1	0	0	0	0	-1	-1	0	0	-1	-1
S3_149451216	3	149.451	0	-1	0	1	-1	-1	1	1	-1	1	0	1	0	0	-1	0	1	-1	-1	1	-1	0	1	-1	1	-1	1	-1	-1	0	-1	0	0	-1	-1	-1	-1	0	0	0	0	-1	-1	0	0	-1	0
S3_149451263	3	149.451	0	0	0	-1	-1	0	1	1	-1	0	0	1	0	0	0	1	1	-1	-1	0	0	0	0	0	1	-1	0	-1	0	0	0	-1	0	0	1	0	0	1	0	0	0	0	0	0	0	0	0
S3_149451264	3	149.451	0	1	0	1	-1	1	1	1	-1	1	1	1	0	0	1	0	1	-1	-1	1	-1	0	1	1	1	-1	1	-1	1	0	-1	0	1	1	1	1	1	0	0	0	0	1	1	0	0	0	0
S3_149451350	3	149.451	0	0	0	1	-1	0	0	0	-1	0	0	0	0	0	0	0	0	-1	-1	0	1	0	0	0	0	-1	0	-1	0	0	0	0	0	-1	0	0	0	0	0	0	0	0	0	0	-1	0	0
S3_149451356	3	149.451	0	0	0	0	-1	0	0	0	-1	0	0	0	0	0	0	0	0	-1	-1	0	0	0	0	0	0	-1	0	-1	0	0	0	0	0	0	0	0	0	0	0	0	0	0	0	0	0	0	0
S3_149451359	3	149.451	1	1	0	1	-1	1	-1	1	-1	0	1	1	1	1	1	1	1	-1	-1	1	0	0	-1	-1	1	-1	0	-1	1	0	-1	0	1	1	1	1	1	1	0	1	0	1	1	1	1	1	1
S3_149451366	3	149.451	0	1	0	1	-1	1	1	1	-1	1	1	1	0	0	1	0	1	-1	-1	1	-1	0	1	1	1	-1	1	-1	1	0	-1	0	1	1	1	1	1	0	0	0	0	1	1	0	0	0	0
S3_149451373	3	149.451	0	0	0	-1	-1	0	1	1	-1	0	-1	1	0	0	0	1	1	-1	-1	0	0	0	0	0	1	-1	0	-1	0	0	0	-1	0	0	1	0	0	1	0	-1	0	0	0	0	0	0	0
S3_149451386	3	149.451	1	1	0	1	-1	1	-1	1	-1	0	1	1	1	1	1	1	1	-1	-1	1	0	0	-1	-1	1	-1	0	-1	1	0	-1	0	1	1	1	1	1	1	0	1	0	1	1	1	1	1	1
S3_149721645	3	149.722	1	2	2	1	1	2	2	2	-1	2	2	2	-1	2	2	2	2	2	2	2	2	2	-1	1	1	2	2	2	2	2	2	2	2	2	2	2	2	-1	2	2	1	2	2	1	2	1	1
S3_149721696	3	149.722	2	2	2	2	2	2	1	2	2	2	-1	2	2	2	2	-1	2	2	2	2	2	2	2	2	2	2	2	2	2	2	2	2	2	2	2	1	2	2	2	2	2	2	2	2	2	2	2
S3_149721723	3	149.722	2	0	0	2	2	2	-1	0	0	2	2	0	0	0	0	0	2	2	2	0	2	2	0	0	0	0	2	2	2	2	2	0	2	2	2	1	0	2	2	2	0	2	2	2	2	0	0
S3_149721734	3	149.722	-1	2	2	1	-1	2	2	2	-1	-1	2	2	-1	2	2	2	2	2	2	2	2	2	1	1	1	2	2	2	2	2	2	2	2	2	2	2	2	2	2	2	1	2	2	1	2	1	1
S3_149721754	3	149.722	-1	2	2	1	-1	2	2	2	2	2	2	2	-1	2	2	2	2	2	2	2	2	2	2	1	1	2	2	2	2	2	2	2	2	2	2	2	2	2	2	2	1	2	2	2	2	1	1
S3_149721776	3	149.722	2	2	2	2	2	2	2	2	2	2	2	2	2	2	2	2	2	2	2	2	2	2	2	2	2	2	2	2	2	2	2	2	2	-1	2	2	2	-1	2	2	2	2	2	2	2	2	2
S3_149721804	3	149.722	0	0	0	0	2	2	0	0	0	0	2	0	-1	0	0	0	0	2	0	0	0	0	0	2	0	0	2	0	0	0	0	0	2	-1	2	2	0	-1	2	-1	0	0	-1	0	0	0	2
S3_149732574	3	149.733	2	2	2	2	2	2	2	2	2	2	2	2	2	2	2	2	2	2	2	2	2	2	2	2	2	2	2	2	2	2	2	2	2	2	2	2	2	2	2	2	2	2	2	2	2	2	2
S3_149732598	3	149.733	2	2	2	1	2	2	2	2	2	2	2	-1	2	2	1	2	2	2	2	2	2	2	2	2	2	2	1	1	2	2	2	2	2	2	2	2	1	2	2	2	2	1	2	2	2	2	2
S3_149732647	3	149.733	2	2	1	2	2	2	2	2	2	2	1	2	2	2	2	2	2	2	2	2	2	1	-1	2	2	-1	2	2	1	2	1	2	2	2	1	2	-1	1	2	2	2	1	2	1	1	2	2
S3_150300341	3	150.3	1	0	-1	-1	1	2	1	-1	-1	1	-1	1	-1	-1	1	0	1	1	1	1	2	-1	0	-1	0	-1	-1	2	1	-1	2	1	-1	1	2	2	-1	1	0	-1	-1	-1	1	-1	1	0	0
S3_150300362	3	150.3	2	2	-1	-1	2	2	2	-1	-1	2	-1	2	-1	-1	2	2	2	2	2	2	2	-1	2	-1	2	-1	-1	2	2	-1	2	2	-1	2	2	2	-1	2	2	-1	-1	-1	2	-1	2	2	2
S3_150324344	3	150.324	2	2	2	0	0	0	0	2	0	0	0	2	2	0	0	0	2	0	0	0	2	0	2	1	2	2	2	0	2	2	0	0	0	0	2	0	0	2	2	0	2	0	-1	2	-1	0	-1
S3_150324345	3	150.324	0	0	0	0	2	0	0	0	0	0	0	0	0	0	2	0	0	0	2	0	0	2	0	2	1	0	0	2	0	0	0	0	2	0	0	0	0	0	0	0	0	2	-1	0	0	0	-1
S3_150324354	3	150.324	0	2	0	0	2	2	2	0	-1	2	0	0	0	2	2	0	2	2	2	2	0	2	0	2	0	0	0	2	2	0	0	2	2	0	0	2	2	0	2	0	0	2	-1	0	0	0	-1
S3_150324360	3	150.324	0	0	0	2	0	2	0	0	0	2	0	2	2	0	0	0	2	0	0	0	0	0	0	2	2	0	2	2	0	0	0	0	0	0	2	0	0	0	0	0	0	2	-1	0	0	0	-1
S3_150324386	3	150.324	2	2	2	0	0	0	-1	2	0	0	0	2	2	0	0	0	2	-1	0	0	2	0	2	1	2	2	2	0	2	2	0	0	0	0	2	0	0	2	2	0	2	0	-1	2	-1	0	-1
S3_150324390	3	150.324	2	2	2	0	0	0	2	2	0	0	0	2	2	0	0	0	2	0	-1	0	2	0	2	1	2	2	2	0	2	2	0	2	0	0	2	0	0	2	2	0	2	0	-1	2	2	2	-1
S3_150324391	3	150.324	0	2	0	0	2	2	2	0	-1	2	0	0	0	2	2	-1	2	2	2	2	0	2	0	2	0	0	0	2	2	0	0	2	2	0	0	2	0	0	2	0	0	2	-1	0	0	0	-1
S3_150324393	3	150.324	2	1	2	1	2	1	1	1	2	1	2	2	1	-1	2	2	1	2	2	1	2	2	1	2	1	2	2	2	1	2	2	1	2	2	2	2	2	2	1	2	2	2	-1	2	1	1	-1
S3_150324414	3	150.324	0	0	0	2	0	2	2	0	0	2	0	2	2	0	2	0	2	0	0	0	0	0	0	2	2	0	2	2	0	0	0	0	0	0	2	0	0	0	0	2	0	2	-1	0	0	-1	-1
S3_150324458	3	150.324	0	2	0	0	2	2	2	0	-1	2	0	0	2	2	2	0	2	2	2	2	0	2	0	2	0	0	0	2	2	0	0	2	2	0	0	2	-1	0	2	0	0	2	-1	0	0	0	-1
S3_150324459	3	150.324	1	1	1	2	1	2	2	2	1	2	2	-1	2	-1	2	1	2	2	-1	2	1	1	1	2	2	1	2	2	1	1	-1	1	-1	1	2	-1	1	1	1	2	1	2	-1	1	1	2	-1
S3_150324475	3	150.324	0	2	0	0	2	2	2	0	2	2	0	0	2	2	2	0	2	-1	2	2	0	2	0	2	0	0	0	2	2	0	0	2	2	0	0	2	-1	0	2	0	0	2	-1	0	0	0	-1
S3_150324493	3	150.324	2	1	2	1	2	1	1	1	2	1	2	2	1	-1	2	2	1	2	2	1	-1	2	1	2	1	2	2	2	1	2	2	1	2	2	2	2	2	2	1	2	2	2	-1	2	1	1	-1
S3_150324498	3	150.324	0	2	0	0	2	2	2	0	2	2	0	0	2	2	2	0	2	0	2	2	0	2	0	2	0	0	0	2	2	0	0	2	2	0	0	2	-1	0	2	0	0	2	-1	0	0	0	-1
S3_150324501	3	150.325	0	1	0	0	0	0	0	0	0	0	0	2	0	0	0	-1	0	0	0	0	0	0	0	2	0	0	2	2	0	0	0	0	0	0	2	0	0	0	1	0	0	-1	-1	0	0	0	-1
S3_150324552	3	150.325	0	2	0	-1	2	2	2	0	2	2	0	0	2	2	2	0	2	-1	2	2	0	2	0	2	0	0	0	2	2	0	0	2	2	0	0	2	-1	0	2	0	0	2	-1	0	0	0	-1
S3_150383528	3	150.384	2	0	2	2	2	2	2	-1	-1	2	2	2	2	2	2	0	2	2	2	-1	2	2	2	0	-1	0	1	1	2	-1	2	2	2	2	2	2	2	2	-1	2	2	2	2	2	2	0	2
S3_150383548	3	150.384	2	2	2	2	2	2	2	2	2	2	2	2	2	2	2	2	2	2	2	2	2	2	2	2	2	2	2	2	2	2	2	2	2	2	2	2	2	2	-1	2	2	2	2	2	2	2	2
S3_150383571	3	150.384	0	2	2	2	2	2	2	0	2	2	2	0	2	2	0	2	2	-1	0	0	2	2	0	2	0	2	0	0	2	0	2	0	2	2	0	0	0	0	-1	0	0	0	0	2	2	2	2
S3_150383586	3	150.384	1	1	2	2	2	1	-1	1	1	2	-1	1	2	2	1	2	2	1	1	2	2	2	1	1	1	1	2	2	1	2	2	1	2	1	2	1	1	1	-1	2	1	1	1	2	2	1	2
S3_150383597	3	150.384	2	2	2	2	2	2	2	2	2	2	2	2	2	2	2	2	2	2	2	2	2	2	2	2	2	2	2	2	2	2	2	2	2	2	2	2	2	2	-1	2	2	2	2	2	2	2	2
S3_150634341	3	150.634	2	2	2	2	2	2	2	2	2	2	2	2	2	2	2	2	2	2	2	2	2	2	2	1	2	2	2	2	2	2	2	2	2	2	2	2	2	2	2	2	2	2	2	2	2	2	2
S3_150634357	3	150.634	0	2	2	2	0	2	2	2	2	2	0	-1	2	0	2	2	2	2	2	2	2	2	2	-1	0	2	2	2	2	2	2	0	2	2	2	2	0	2	2	2	2	2	2	2	-1	2	2
S3_150634370	3	150.634	2	2	2	2	2	2	2	2	2	2	2	2	2	2	2	2	2	2	2	2	2	2	2	2	2	2	2	2	2	2	2	2	2	2	2	2	2	2	2	2	2	2	2	2	2	2	2
S3_150634379	3	150.634	0	0	0	0	0	0	0	0	0	0	0	2	0	0	0	2	0	0	0	0	0	0	0	0	0	0	0	2	0	0	0	0	0	0	2	0	0	0	0	0	0	2	-1	-1	0	0	0
S3_150634380	3	150.634	2	2	2	2	2	2	1	2	2	2	1	2	2	2	2	2	1	1	2	2	1	2	2	2	2	2	2	2	2	1	2	2	2	2	2	1	2	2	2	2	2	-1	1	2	2	2	2
S3_150634381	3	150.634	1	2	2	2	2	2	2	2	2	2	1	-1	2	1	2	2	2	2	2	2	2	2	2	-1	2	2	2	2	2	2	2	1	2	2	2	2	1	2	2	2	-1	2	2	2	1	2	2
S3_150634404	3	150.634	0	0	2	0	0	0	0	2	0	2	0	-1	0	2	0	0	2	0	0	0	0	0	0	0	0	0	2	2	0	2	2	0	0	0	0	0	0	0	0	0	2	0	0	2	0	0	2
S3_150634412	3	150.634	2	2	2	2	2	2	1	2	2	2	1	2	2	2	2	2	1	1	2	2	1	2	2	2	2	2	2	2	2	1	2	2	2	2	2	1	2	2	2	2	2	2	1	2	2	2	2
S3_150634424	3	150.634	0	2	2	0	2	2	2	0	0	2	-1	2	2	0	0	0	2	0	2	0	0	2	2	2	-1	0	2	2	2	0	2	0	2	0	2	0	0	2	0	0	2	0	2	2	2	0	2
S3_150634488	3	150.634	2	2	2	2	0	-1	0	2	-1	2	2	2	2	0	2	2	2	2	0	0	2	2	2	0	0	2	0	0	0	2	2	0	2	2	2	2	-1	0	2	-1	2	2	2	2	0	2	2
S3_150634489	3	150.634	2	2	-1	2	2	2	2	2	-1	2	2	2	2	2	2	2	2	2	2	2	2	2	2	1	2	2	2	2	2	2	2	2	2	2	2	2	2	2	2	2	2	2	2	2	2	2	2
S3_150634499	3	150.634	0	0	0	0	0	0	0	0	0	0	0	2	0	0	0	2	0	0	0	0	0	0	0	0	0	0	0	2	0	0	0	0	0	0	2	0	0	0	0	0	0	2	2	-1	0	0	0
S3_150634513	3	150.635	0	0	2	0	0	0	0	2	0	2	0	0	0	2	0	0	2	0	0	0	0	0	0	0	0	0	2	2	0	2	-1	0	0	0	0	0	0	0	0	0	-1	0	0	2	0	0	2
S3_150634527	3	150.635	0	2	0	0	-1	0	2	0	0	0	0	0	2	0	0	0	0	0	0	0	0	0	0	0	0	0	2	0	0	0	2	0	0	0	2	-1	0	0	0	0	0	-1	0	0	0	2	0
S3_150634531	3	150.635	2	2	2	2	2	2	1	2	2	2	1	2	2	2	2	2	-1	1	2	2	1	2	2	2	2	2	2	2	2	-1	-1	2	2	2	2	1	-1	2	2	2	2	2	1	2	2	2	2
S3_150634534	3	150.635	1	2	2	2	2	2	2	2	2	2	1	2	2	2	2	1	1	1	2	2	2	2	1	2	1	2	2	2	2	2	2	2	2	2	2	2	2	1	2	1	2	-1	2	2	2	2	2
S3_150978736	3	150.979	1	0	2	1	1	2	-1	-1	0	1	1	1	-1	1	1	0	1	1	1	1	2	2	0	0	-1	-1	1	2	1	-1	-1	1	1	1	-1	-1	1	-1	1	1	0	2	1	0	1	0	0
S3_150978786	3	150.979	1	0	1	1	1	2	-1	-1	0	1	1	1	-1	1	1	0	1	1	1	1	2	2	0	0	-1	0	1	2	1	-1	-1	1	1	1	-1	-1	1	-1	1	1	0	2	1	0	1	0	0
S3_151043971	3	151.044	2	2	2	-1	0	-1	2	-1	2	2	0	-1	2	2	0	2	2	2	0	0	0	2	2	2	2	2	-1	0	2	-1	0	-1	-1	-1	2	2	0	2	2	2	2	2	2	2	-1	-1	2
S3_151043992	3	151.044	2	2	2	-1	0	-1	2	-1	2	2	0	0	2	2	0	2	2	2	0	0	0	2	2	2	2	2	-1	0	0	-1	0	-1	2	-1	2	2	0	2	2	2	2	2	2	2	-1	-1	2
S3_151044013	3	151.044	-1	2	1	2	2	2	2	-1	2	-1	2	2	-1	-1	2	2	2	2	2	2	2	2	1	-1	-1	-1	-1	2	2	-1	2	2	2	-1	2	1	2	2	2	2	2	2	1	2	2	2	2
S3_151044038	3	151.044	2	2	2	2	2	-1	2	-1	2	2	2	2	-1	2	2	2	2	-1	2	2	2	2	2	2	2	2	-1	2	2	-1	2	2	1	2	2	1	2	2	2	2	1	2	2	2	2	-1	1
S3_151044151	3	151.044	0	2	2	0	0	0	0	-1	0	2	0	0	2	0	0	2	0	0	0	0	0	0	2	2	2	2	-1	0	0	-1	0	0	2	0	2	2	0	-1	0	0	2	2	2	0	0	0	2
S3_151096087	3	151.096	1	-1	1	1	1	2	1	-1	0	-1	1	1	1	1	-1	-1	1	1	1	1	2	2	0	0	0	0	-1	2	1	1	1	1	-1	1	2	2	1	1	1	1	0	2	1	1	1	0	0
S3_151158730	3	151.159	-1	2	-1	2	2	2	2	2	2	2	2	2	-1	2	2	-1	-1	-1	2	2	2	2	2	2	2	-1	2	2	2	2	-1	2	-1	2	2	2	2	2	2	2	2	2	2	2	2	2	2
S3_151158772	3	151.159	-1	1	-1	-1	2	1	1	-1	2	1	1	2	-1	2	2	-1	-1	-1	2	1	1	1	-1	1	1	-1	1	1	1	1	-1	1	-1	1	2	1	1	2	2	1	1	2	1	2	2	2	2
S3_151158786	3	151.159	-1	2	-1	2	2	2	2	2	2	2	2	2	-1	2	2	-1	-1	-1	2	2	2	2	2	2	2	-1	2	2	2	2	-1	2	-1	2	2	2	2	2	2	2	2	2	2	2	2	2	2
S3_151178150	3	151.178	2	-1	-1	2	2	2	2	-1	2	2	-1	2	2	2	2	-1	-1	2	2	2	-1	2	2	2	2	2	2	2	2	2	2	-1	2	2	2	2	2	2	2	2	2	-1	2	2	-1	2	2
S3_151178176	3	151.178	1	-1	-1	2	2	1	2	-1	1	2	-1	2	2	1	1	-1	-1	2	-1	2	-1	1	-1	2	1	1	1	2	2	1	1	-1	1	2	1	1	1	1	2	1	2	-1	2	1	-1	2	2
S3_151756431	3	151.756	2	0	0	0	2	0	0	0	0	0	2	2	0	2	0	-1	2	0	0	0	0	2	0	0	2	2	2	2	0	0	2	0	2	0	0	-1	0	0	0	0	0	0	-1	0	2	0	2
S3_151756436	3	151.756	1	1	-1	1	1	2	1	1	-1	2	1	1	1	1	-1	-1	1	1	2	1	2	2	-1	1	1	1	1	2	-1	2	1	2	1	2	2	-1	1	1	1	1	1	2	1	2	1	1	1
S3_151756449	3	151.756	1	1	-1	1	1	2	1	1	-1	2	1	1	1	1	2	-1	1	1	2	1	2	2	-1	1	1	1	1	2	-1	2	1	2	1	2	2	-1	1	1	1	1	1	2	1	2	1	1	1
S3_151756495	3	151.756	2	2	2	2	2	2	2	2	2	2	2	2	2	2	2	-1	2	2	2	2	2	2	2	2	2	2	2	2	2	2	2	2	-1	1	2	-1	2	2	2	2	2	2	2	2	2	2	2
S3_151756539	3	151.757	2	0	0	0	2	0	0	0	0	0	2	2	0	2	0	-1	2	0	0	0	0	2	0	0	2	2	2	0	0	0	2	0	2	0	0	-1	0	0	0	0	0	0	0	0	2	2	2
S3_151756550	3	151.757	2	2	2	2	2	2	2	2	2	2	2	2	2	2	2	-1	2	2	2	2	2	2	2	2	2	2	2	2	2	2	2	2	2	2	2	-1	2	2	2	2	2	2	2	2	2	2	2
S3_151756563	3	151.757	1	0	1	-1	1	1	1	0	0	1	1	1	1	1	1	-1	1	1	1	0	-1	2	0	0	0	0	1	2	1	1	1	1	1	1	1	-1	1	1	1	1	0	1	1	1	1	0	0
S3_151756577	3	151.757	1	0	1	1	1	1	1	0	0	1	1	1	1	1	1	-1	1	1	1	0	2	2	0	0	0	0	1	2	-1	1	1	-1	1	1	1	-1	1	1	1	1	0	1	1	1	1	0	0
S3_151756614	3	151.757	2	2	2	2	2	2	2	2	2	2	2	2	2	2	2	-1	2	2	2	2	2	2	2	2	2	2	2	2	2	2	2	2	2	2	2	-1	2	2	2	2	2	2	2	2	2	2	2
S3_152426361	3	152.426	-1	0	-1	1	1	2	-1	-1	-1	-1	1	1	-1	1	1	0	1	1	1	1	-1	2	0	0	0	0	1	2	1	1	1	1	1	1	2	2	-1	1	1	-1	0	2	1	1	1	0	0
S3_152427703	3	152.428	2	2	2	-1	-1	-1	-1	2	2	2	2	2	2	-1	-1	2	2	-1	-1	-1	2	2	2	2	2	2	2	-1	2	2	2	-1	2	2	2	-1	2	2	2	-1	2	-1	2	-1	2	2	2
S3_152427738	3	152.428	1	1	1	-1	-1	-1	-1	1	1	1	1	1	1	-1	-1	1	1	-1	-1	-1	2	2	1	1	1	1	1	-1	1	1	1	-1	1	1	2	-1	1	1	1	-1	1	-1	1	-1	2	1	1
S3_152427813	3	152.428	1	1	1	-1	-1	-1	-1	1	1	1	1	1	1	-1	-1	1	1	-1	-1	-1	2	2	1	1	1	1	1	-1	1	1	1	-1	1	1	2	-1	1	1	1	-1	-1	-1	1	-1	2	1	1
S3_152586391	3	152.586	2	2	2	2	1	1	2	2	2	2	2	1	2	2	2	2	2	1	2	2	2	1	2	2	2	2	2	2	1	2	-1	2	2	2	2	2	2	2	2	2	1	2	2	2	2	1	2
S3_152586442	3	152.586	2	2	2	2	0	0	2	0	2	2	2	0	0	2	2	0	2	2	0	2	2	0	0	0	0	2	0	0	2	2	0	2	0	0	2	2	2	0	2	2	2	0	2	0	2	2	0
S3_152586478	3	152.586	2	2	2	2	2	2	2	2	2	2	2	2	2	2	2	2	2	2	2	2	2	2	2	2	2	2	2	2	2	2	2	2	2	2	2	2	2	2	2	2	2	2	2	2	2	2	2
S3_152586529	3	152.587	2	2	2	2	2	2	2	2	2	2	2	2	2	2	2	2	2	2	2	2	2	2	2	2	2	2	2	2	2	2	2	2	2	2	2	2	2	2	2	2	2	2	2	2	2	2	2
S3_152586556	3	152.587	2	2	2	2	2	2	2	2	2	2	2	2	2	2	2	2	2	2	2	2	2	2	2	2	2	2	2	2	2	1	2	1	2	2	2	2	2	2	2	2	2	2	2	2	2	2	2
S3_152586559	3	152.587	2	2	2	2	2	2	2	2	2	2	2	2	2	2	2	2	2	2	2	2	2	2	2	2	2	2	2	2	2	2	2	2	2	2	2	2	2	2	2	2	2	2	2	2	2	2	2
S3_152586560	3	152.587	0	2	0	2	0	2	2	0	0	2	0	0	2	0	2	0	0	0	2	0	2	2	0	0	0	0	-1	2	2	0	0	-1	0	0	2	2	0	0	2	2	0	2	-1	2	0	0	2
S3_152586587	3	152.587	2	0	0	2	2	2	0	0	0	2	0	0	-1	2	0	0	2	2	0	0	2	0	0	2	0	0	-1	2	0	0	0	0	0	0	2	-1	2	0	2	-1	-1	2	2	-1	2	2	0
S3_152586592	3	152.587	2	0	-1	2	2	2	0	0	2	2	0	0	0	2	2	0	0	2	0	0	2	0	0	2	0	0	-1	2	0	0	0	0	0	0	2	-1	2	0	2	-1	-1	2	2	-1	2	2	0
S3_155160171	3	155.16	-1	2	2	2	1	2	1	2	2	1	1	1	2	2	1	2	2	2	2	2	2	2	2	2	2	2	2	1	1	2	1	2	2	1	2	2	2	2	2	2	2	1	2	1	2	2	2
S3_155160173	3	155.16	0	2	0	0	0	0	2	2	2	2	0	0	0	0	0	2	0	0	2	2	2	2	0	2	0	0	0	2	0	0	0	2	0	0	0	0	2	0	0	2	2	-1	0	0	0	2	0
S3_155160272	3	155.16	2	2	2	2	2	2	2	2	2	2	2	2	2	2	2	2	2	2	2	2	2	2	2	2	2	2	2	2	2	2	2	2	2	2	2	2	2	2	2	2	2	2	2	2	2	2	2
S3_155160285	3	155.16	2	2	2	2	2	2	2	2	2	2	2	2	2	2	2	2	2	2	2	2	2	2	2	2	2	2	2	2	2	2	2	2	2	2	2	2	2	2	2	2	2	2	2	2	1	2	2
S3_155160350	3	155.16	1	2	2	2	1	1	1	2	2	1	1	1	2	1	1	2	2	1	1	2	1	1	2	-1	2	1	1	1	1	1	1	2	1	1	-1	1	-1	1	2	1	2	1	-1	1	2	2	2
S3_155160354	3	155.16	0	2	0	0	0	0	2	2	2	2	0	0	0	0	0	2	0	0	2	2	2	2	0	2	0	0	2	2	-1	0	0	2	0	0	0	0	2	0	0	2	2	0	0	0	0	2	0
S3_155302915	3	155.303	2	2	1	2	1	1	-1	2	2	2	2	1	-1	1	2	2	1	1	2	1	1	2	2	2	2	2	-1	-1	-1	-1	-1	2	1	1	-1	-1	2	2	2	2	2	1	1	1	2	2	-1
S3_155302932	3	155.303	0	0	0	0	2	2	2	0	2	0	2	0	0	0	0	0	0	0	2	2	0	2	0	0	0	2	0	-1	-1	-1	-1	0	0	0	-1	-1	0	0	2	2	2	2	0	0	2	2	0
S3_155302939	3	155.303	2	2	1	2	1	1	2	2	2	2	2	1	-1	1	2	2	1	-1	2	1	1	2	2	1	2	2	-1	-1	-1	-1	-1	-1	2	1	-1	-1	2	2	2	2	1	1	1	1	2	2	-1
S3_155302946	3	155.303	2	2	1	2	1	1	-1	-1	2	2	-1	1	-1	1	-1	2	1	-1	2	1	1	2	2	2	2	2	-1	-1	-1	-1	-1	2	2	1	-1	-1	2	2	2	2	2	1	1	1	2	2	-1
S3_155302948	3	155.303	0	0	2	2	2	0	2	0	2	0	0	2	0	2	2	0	0	2	0	0	2	2	0	-1	0	0	0	-1	-1	-1	-1	0	2	2	-1	-1	-1	2	2	0	0	2	2	-1	2	2	2
S3_155471615	3	155.472	2	-1	2	2	-1	2	2	2	2	1	2	2	1	1	2	2	-1	2	2	2	2	2	2	-1	2	2	2	2	2	2	2	2	1	2	2	2	2	2	2	2	2	1	2	2	2	-1	2
S3_155471638	3	155.472	0	-1	0	0	0	0	2	0	0	2	2	2	0	0	0	0	2	0	2	2	0	0	0	2	0	0	0	0	0	0	2	0	0	0	0	-1	2	0	2	0	-1	2	2	2	0	-1	0
S3_155471700	3	155.472	2	-1	0	0	2	2	2	2	2	0	0	2	2	0	0	2	2	2	2	2	0	-1	2	2	2	0	2	2	2	-1	2	2	2	2	0	2	2	2	-1	2	2	0	2	-1	2	-1	0
S3_155471713	3	155.472	2	-1	0	0	2	2	-1	2	2	0	0	2	2	0	0	2	2	2	2	2	0	-1	2	2	2	0	2	2	2	-1	2	2	-1	2	0	2	2	2	0	2	-1	0	2	-1	2	-1	0
S3_155471754	3	155.472	2	-1	1	2	1	2	2	1	2	2	2	2	1	1	1	2	2	2	2	1	2	2	1	2	2	2	2	2	1	1	2	2	1	2	1	2	2	2	2	2	-1	2	2	2	2	-1	2
S3_155543729	3	155.544	2	2	-1	-1	2	2	2	-1	-1	-1	2	2	2	-1	2	2	2	-1	2	2	2	-1	2	2	2	-1	2	-1	-1	-1	2	2	2	2	-1	2	2	2	2	2	2	-1	2	2	2	2	2
S3_155543863	3	155.544	2	2	-1	-1	2	2	2	-1	-1	-1	2	2	2	2	2	2	2	-1	2	2	2	2	2	2	2	-1	2	-1	-1	-1	2	2	-1	2	-1	2	2	2	2	2	2	-1	2	2	-1	2	2
S3_155872368	3	155.872	2	-1	2	2	2	0	2	2	2	2	2	2	0	2	0	2	2	2	2	2	0	2	2	2	2	2	0	-1	2	2	2	0	2	2	2	2	0	2	2	2	2	2	2	2	2	-1	2
S3_156091945	3	156.092	-1	2	2	2	2	2	2	2	-1	2	2	-1	2	-1	2	2	2	-1	2	-1	2	2	2	-1	2	2	2	-1	2	2	2	2	2	2	2	2	2	2	2	2	2	-1	2	2	2	2	2
S3_156092012	3	156.092	-1	2	2	0	2	0	2	0	-1	0	0	-1	-1	-1	0	2	2	-1	2	-1	2	0	2	-1	-1	2	-1	-1	0	0	2	0	0	0	2	2	0	0	0	0	0	-1	2	2	0	0	2
S3_156092039	3	156.092	-1	2	2	2	2	2	2	2	-1	2	2	-1	2	-1	2	2	2	-1	2	-1	2	2	2	-1	2	2	2	-1	2	2	2	2	2	2	2	2	2	2	2	2	2	-1	2	2	2	2	2
S3_156868617	3	156.869	-1	0	0	0	2	2	-1	-1	2	2	-1	2	2	2	0	0	2	0	0	0	2	-1	0	0	-1	2	2	-1	-1	0	2	2	0	2	2	2	0	0	2	2	2	2	0	2	0	-1	2
S3_156868633	3	156.869	-1	2	2	2	2	2	2	-1	2	2	1	1	2	1	0	1	2	2	-1	2	2	-1	2	2	-1	2	2	-1	-1	2	1	2	0	2	2	1	2	-1	2	2	2	2	2	2	2	2	1
S3_157067190	3	157.067	2	2	2	2	1	2	2	2	2	1	2	-1	2	2	2	2	2	2	2	1	2	2	2	2	2	2	2	2	-1	2	2	2	2	2	2	2	1	-1	2	2	2	2	2	2	2	1	2
S3_157389161	3	157.389	1	0	1	1	1	1	-1	0	0	1	1	1	-1	1	1	0	1	1	1	1	1	1	0	0	0	0	1	-1	1	1	1	-1	1	1	1	1	1	1	1	1	0	1	1	1	1	-1	0
S3_157389355	3	157.389	1	0	1	2	1	2	-1	0	-1	1	1	1	-1	1	1	0	1	1	1	1	2	2	0	0	0	0	1	2	1	1	1	-1	1	1	2	2	1	1	1	1	0	2	1	1	1	-1	0
S3_157403332	3	157.403	1	-1	1	1	1	2	1	-1	-1	1	1	1	-1	1	1	0	-1	-1	1	1	2	2	0	0	0	0	1	2	1	1	1	1	1	1	2	2	1	1	2	1	0	2	2	1	1	-1	0
S3_157403392	3	157.403	2	-1	2	2	2	1	2	-1	-1	2	2	2	-1	2	2	0	-1	-1	2	2	1	1	0	0	0	0	2	1	2	2	2	2	2	2	1	1	2	2	1	2	0	1	1	2	2	-1	0
S3_157797453	3	157.797	2	2	2	2	2	2	2	2	2	2	2	2	2	2	2	2	2	2	2	2	2	2	2	2	2	2	2	2	2	2	2	2	2	2	2	2	2	2	2	2	2	-1	2	2	2	2	2
S3_157812547	3	157.813	0	-1	2	2	0	2	2	-1	0	0	2	2	0	0	0	2	0	0	2	0	0	0	0	0	-1	2	0	0	0	2	0	0	0	2	0	2	0	0	0	2	0	0	0	2	2	2	-1
S3_157822399	3	157.822	1	0	1	1	1	2	1	-1	0	-1	1	1	-1	-1	1	-1	1	1	1	-1	2	2	0	0	0	0	1	-1	-1	-1	1	1	1	1	2	2	-1	1	1	-1	-1	-1	1	-1	1	-1	0
S3_158050494	3	158.05	0	2	0	0	0	0	2	2	0	2	0	2	2	0	0	2	2	0	0	2	2	-1	2	2	0	2	0	0	-1	0	2	2	2	0	2	-1	2	0	0	2	0	0	0	2	0	0	0
S3_158050501	3	158.051	2	2	2	0	0	2	2	2	0	2	0	2	2	0	0	0	2	0	0	0	0	0	2	0	2	0	2	0	-1	2	2	2	2	2	2	2	0	2	2	2	2	0	2	2	0	2	2
S3_158050553	3	158.051	2	2	2	0	0	2	2	2	0	2	0	2	2	0	0	0	2	0	0	0	0	0	2	0	2	0	2	0	-1	2	2	2	2	2	2	2	0	2	2	2	2	0	2	2	0	2	2
S3_158050564	3	158.051	2	2	2	1	2	1	1	2	2	2	1	2	2	2	2	2	2	2	2	1	1	1	2	2	1	2	2	2	-1	2	1	2	2	2	2	1	2	2	1	1	2	1	2	1	2	1	2
S3_158050592	3	158.051	2	2	-1	0	2	0	0	2	2	2	2	2	2	2	2	2	2	2	0	0	0	0	2	2	-1	2	-1	2	-1	-1	-1	2	2	2	2	0	2	2	0	0	2	0	-1	0	2	0	2
S3_158050595	3	158.051	2	2	-1	2	2	0	0	2	2	2	2	2	2	2	2	2	2	2	0	0	0	0	2	2	-1	2	-1	2	-1	-1	-1	2	2	2	2	0	2	2	0	0	2	0	-1	0	2	0	2
S3_158050626	3	158.051	-1	-1	-1	-1	-1	-1	-1	-1	-1	-1	-1	-1	-1	-1	-1	-1	-1	-1	-1	-1	-1	-1	-1	-1	-1	-1	-1	-1	-1	-1	-1	-1	-1	-1	-1	-1	-1	-1	-1	-1	-1	-1	-1	-1	-1	-1	-1
S3_158050627	3	158.051	-1	0	-1	-1	0	0	0	0	0	0	0	0	0	0	0	0	0	0	0	0	0	0	0	0	-1	0	-1	0	-1	-1	0	0	0	0	0	0	0	-1	-1	0	0	0	-1	0	0	0	0
S3_158050629	3	158.051	2	2	-1	-1	0	2	2	2	0	2	2	2	2	0	2	2	2	-1	0	0	0	0	2	-1	-1	-1	-1	0	-1	-1	2	2	2	2	2	0	-1	2	2	2	2	0	-1	2	0	2	2
S3_158050640	3	158.051	2	2	-1	2	0	2	2	2	0	2	2	2	2	0	2	2	2	0	-1	0	-1	2	2	2	-1	-1	-1	0	-1	-1	2	2	2	2	2	2	-1	2	-1	2	2	0	-1	2	0	2	2
S3_158251537	3	158.252	-1	-1	2	2	0	0	0	2	0	-1	-1	2	-1	2	0	2	2	2	2	2	2	2	0	0	0	0	2	-1	0	-1	-1	0	-1	2	0	0	0	0	-1	0	0	0	0	2	2	-1	2
S3_158251599	3	158.252	-1	-1	2	2	0	0	0	2	0	-1	-1	2	-1	2	0	2	2	2	2	2	2	2	0	0	0	0	2	-1	0	-1	-1	0	-1	2	0	0	0	0	-1	0	0	0	0	2	2	-1	2
S3_158251603	3	158.252	-1	0	2	2	0	0	0	0	0	-1	-1	2	-1	2	0	2	2	0	0	2	2	2	0	0	0	0	-1	-1	0	0	-1	0	0	0	0	0	0	0	-1	0	0	0	0	2	2	-1	2
S3_158251682	3	158.252	-1	0	2	2	0	0	0	-1	0	-1	-1	2	-1	2	0	2	2	0	2	2	2	2	0	0	0	0	2	-1	0	0	-1	0	0	-1	0	0	0	0	-1	0	0	0	0	2	2	-1	2
S3_158251697	3	158.252	-1	0	2	2	0	0	0	2	0	-1	-1	2	-1	2	0	2	2	0	2	2	2	2	0	0	0	0	2	-1	0	-1	-1	0	-1	2	0	0	0	0	-1	0	0	0	0	2	2	-1	2
S3_158251702	3	158.252	-1	0	2	2	0	0	0	-1	0	-1	-1	2	-1	2	0	2	2	0	2	2	2	2	0	0	0	0	2	-1	0	-1	-1	0	-1	-1	0	0	0	0	-1	0	0	0	0	2	2	-1	2
S3_158541196	3	158.541	2	0	-1	0	2	2	0	-1	0	2	2	0	-1	0	0	0	2	0	0	2	2	-1	2	2	2	2	-1	0	2	0	2	0	0	0	0	0	0	-1	0	0	0	0	-1	0	0	2	2
S3_159016994	3	159.017	2	2	2	0	0	0	2	2	0	-1	0	2	2	2	2	2	0	0	0	0	0	2	2	2	0	0	0	0	-1	2	0	2	2	2	2	0	0	2	0	-1	2	0	2	0	0	2	2
S3_159017020	3	159.017	0	-1	2	2	0	-1	2	0	0	2	2	0	2	2	2	-1	-1	0	2	-1	0	2	0	0	0	-1	0	2	-1	0	0	0	0	2	0	0	0	0	2	2	0	0	0	-1	2	0	0
S3_159288505	3	159.289	2	0	2	2	2	2	-1	0	0	2	2	2	2	2	2	0	-1	2	2	0	-1	2	0	0	0	-1	0	2	-1	0	2	0	0	-1	2	2	2	2	2	2	0	0	2	-1	0	2	0
S3_159288591	3	159.289	2	2	-1	2	2	2	2	2	2	2	2	2	2	-1	2	2	-1	2	2	-1	-1	2	2	2	2	-1	2	2	-1	2	2	2	2	2	2	2	2	2	2	2	-1	2	2	-1	2	2	-1
S3_159288620	3	159.289	2	-1	2	2	2	2	2	2	2	2	2	2	2	2	2	2	-1	2	2	2	2	2	2	2	-1	-1	2	2	-1	2	-1	2	-1	2	2	2	2	2	2	2	-1	2	2	-1	2	2	2
S3_159288672	3	159.289	0	0	0	-1	0	0	0	-1	0	0	0	0	0	0	0	2	0	0	2	-1	0	0	2	-1	2	2	2	0	0	2	2	0	0	0	2	0	-1	2	0	0	0	0	0	2	2	0	2
S3_159288676	3	159.289	-1	0	1	1	1	2	1	-1	0	1	1	1	-1	-1	1	-1	-1	1	1	1	2	2	0	0	-1	-1	1	-1	1	-1	1	1	1	1	2	2	1	-1	1	-1	0	2	2	1	1	-1	0
S3_159695780	3	159.696	-1	0	1	1	1	2	1	-1	0	1	1	1	-1	-1	1	0	0	1	1	1	2	2	0	0	-1	0	1	2	1	-1	1	1	-1	1	2	2	1	-1	1	-1	0	2	1	1	1	1	0
S3_160248599	3	160.249	1	-1	1	2	1	2	1	0	0	1	1	1	-1	1	1	0	-1	1	1	1	-1	2	0	0	0	0	1	2	1	1	1	1	1	1	2	2	1	1	1	1	1	1	1	1	-1	-1	0
S3_160248711	3	160.249	-1	-1	1	2	1	2	1	0	0	1	1	1	-1	1	1	0	-1	1	1	1	-1	2	0	0	0	0	1	2	1	1	1	1	1	1	2	2	1	1	1	1	0	2	1	1	-1	-1	0
S3_160570963	3	160.571	1	0	-1	-1	1	2	-1	0	0	1	-1	-1	-1	1	0	0	0	-1	1	1	2	-1	0	0	0	0	1	-1	-1	-1	1	1	1	1	-1	2	-1	1	-1	2	0	2	-1	-1	-1	1	0
S3_160570998	3	160.571	1	0	-1	-1	1	2	-1	0	0	1	-1	-1	-1	1	0	0	0	-1	1	1	2	-1	0	0	0	0	1	-1	-1	-1	1	1	1	1	-1	2	-1	1	-1	2	0	2	-1	-1	-1	1	0
S3_160571005	3	160.571	1	0	-1	-1	1	2	-1	0	0	1	-1	-1	-1	1	0	0	0	-1	1	1	2	-1	0	0	0	0	1	-1	-1	-1	1	1	1	1	-1	2	-1	1	-1	2	0	2	-1	-1	-1	1	0
S3_160571053	3	160.571	1	0	-1	-1	1	2	-1	0	0	1	-1	-1	-1	1	0	0	0	-1	-1	1	2	-1	0	0	0	0	1	-1	-1	-1	1	1	1	1	-1	2	-1	1	-1	-1	0	2	-1	-1	-1	1	0
S3_160571113	3	160.571	1	0	-1	-1	1	2	-1	0	0	1	-1	-1	-1	1	0	0	0	-1	-1	1	2	-1	0	0	0	0	1	-1	-1	-1	1	1	1	1	-1	2	-1	1	-1	-1	0	2	-1	-1	-1	1	0
S3_160835264	3	160.835	-1	0	0	0	0	-1	0	0	0	0	0	0	0	-1	0	0	0	0	0	0	-1	-1	0	0	0	0	0	-1	0	-1	0	0	0	0	-1	-1	0	0	-1	0	0	-1	0	0	0	0	0
S3_160835289	3	160.835	-1	0	0	0	0	-1	0	0	0	0	0	0	0	-1	0	0	0	0	0	0	-1	-1	0	0	0	0	0	-1	0	-1	0	0	0	0	-1	-1	0	0	-1	0	0	-1	0	0	0	0	0
S3_160835338	3	160.835	-1	0	0	0	0	-1	0	0	0	0	0	0	0	-1	0	0	0	0	0	0	-1	-1	0	0	0	0	0	-1	0	-1	0	0	0	0	-1	-1	0	0	-1	0	0	-1	0	0	0	0	0
S3_161016842	3	161.017	1	-1	1	0	1	2	1	-1	0	1	1	1	-1	-1	1	0	0	1	1	1	2	2	0	0	0	-1	-1	-1	-1	1	-1	1	1	1	2	2	-1	1	1	-1	0	2	1	1	1	1	0
S3_161016848	3	161.017	1	-1	1	0	1	2	1	-1	0	1	1	1	-1	1	1	0	0	1	1	1	2	2	0	0	0	-1	-1	-1	-1	1	-1	1	1	1	2	2	-1	1	1	1	0	2	1	1	1	1	0
S3_161016851	3	161.017	1	-1	1	0	1	2	1	-1	0	1	1	1	-1	1	1	0	0	1	1	1	2	2	0	0	0	-1	-1	-1	-1	1	-1	1	1	-1	2	-1	-1	1	1	1	0	2	1	1	1	1	0
S3_161084044	3	161.084	0	0	0	2	0	0	0	0	0	0	0	0	0	2	0	2	2	-1	0	0	2	2	0	0	0	2	0	0	0	-1	2	0	0	2	0	0	2	0	0	0	0	2	2	0	-1	-1	0
S3_161084069	3	161.084	0	0	0	2	0	0	0	0	0	0	0	0	0	2	0	2	2	-1	0	0	2	2	0	0	0	2	0	0	0	0	2	0	0	2	0	0	2	0	0	0	0	2	2	0	-1	0	0
S3_161084109	3	161.084	0	0	0	2	0	0	0	0	0	0	0	0	0	2	0	2	2	-1	0	0	2	2	0	0	0	2	0	0	0	0	2	0	0	2	0	0	2	0	0	0	0	2	2	0	-1	-1	0
S3_161084122	3	161.084	0	0	0	0	0	2	0	0	0	2	0	0	2	0	0	0	0	0	2	0	2	2	0	0	0	0	0	2	0	0	0	0	0	0	2	2	0	0	0	0	0	2	0	0	-1	0	0
S3_161084149	3	161.084	0	0	0	0	0	2	0	0	0	2	0	0	2	0	0	0	0	0	2	0	2	2	0	0	0	0	0	2	0	0	0	0	0	0	2	2	0	0	0	0	0	2	0	0	-1	0	0
S3_161125031	3	161.125	1	0	1	0	-1	2	1	0	0	1	1	1	1	1	1	0	0	0	1	1	2	-1	0	0	0	0	1	2	1	1	1	1	1	1	2	2	1	1	1	-1	0	2	-1	1	1	1	0
S3_161125037	3	161.125	1	0	1	0	-1	2	1	0	0	1	1	1	1	1	1	0	0	0	1	1	2	-1	0	0	0	0	1	2	1	1	1	1	1	1	2	2	1	1	1	-1	0	2	-1	1	1	1	0
S3_161125130	3	161.125	1	0	1	0	-1	2	1	0	0	1	1	1	1	1	1	0	0	0	1	1	2	-1	0	0	0	0	1	2	1	1	1	1	1	1	2	2	1	1	1	-1	0	2	-1	1	1	1	0
S3_161680248	3	161.68	2	-1	0	2	2	2	0	2	-1	-1	-1	0	2	-1	0	2	0	2	0	2	0	0	-1	-1	2	-1	2	0	-1	-1	0	2	2	2	2	2	0	2	2	2	-1	-1	-1	0	0	2	2
S3_161680249	3	161.68	2	0	0	2	2	2	0	-1	0	-1	-1	2	2	0	0	0	0	2	0	2	0	0	0	-1	2	0	2	0	-1	-1	0	2	2	2	-1	2	0	2	2	2	-1	0	0	0	0	2	0
S3_161680317	3	161.68	-1	-1	-1	-1	-1	-1	-1	-1	-1	-1	-1	-1	-1	-1	-1	-1	-1	-1	-1	-1	-1	-1	-1	-1	-1	-1	-1	-1	-1	-1	-1	-1	-1	-1	-1	-1	-1	-1	-1	-1	-1	-1	-1	-1	-1	-1	-1
S3_161680323	3	161.68	2	0	0	2	0	2	0	2	0	-1	-1	0	2	0	0	0	0	2	0	2	0	2	-1	-1	2	0	2	0	-1	-1	-1	2	2	2	2	2	0	2	2	2	-1	0	0	0	0	2	0
S3_162015453	3	162.015	-1	0	-1	0	1	2	1	-1	0	1	1	1	-1	1	1	-1	-1	-1	1	1	2	2	-1	0	0	0	2	-1	1	2	-1	1	-1	1	2	2	1	-1	1	-1	0	-1	1	1	1	1	0
S3_162108579	3	162.109	1	-1	1	0	1	-1	-1	0	0	1	1	1	-1	-1	1	0	0	-1	1	-1	2	2	0	0	0	0	-1	2	1	-1	1	1	1	0	2	-1	1	-1	1	1	-1	-1	-1	1	-1	2	0
S3_162108686	3	162.109	1	-1	1	0	1	-1	-1	0	0	1	1	1	-1	-1	1	0	0	-1	1	-1	2	2	0	0	0	0	-1	2	1	-1	1	1	1	0	2	-1	1	-1	1	1	-1	-1	-1	1	-1	2	0
S3_162108731	3	162.109	1	-1	1	0	1	-1	-1	0	0	1	1	1	-1	-1	1	0	0	-1	1	-1	2	2	0	0	0	0	-1	-1	1	-1	1	1	1	0	2	-1	1	-1	1	1	-1	-1	-1	1	-1	2	0
S3_162717857	3	162.718	1	0	1	-1	1	1	2	-1	-1	1	-1	1	-1	1	1	-1	-1	1	2	1	1	-1	-1	-1	-1	-1	1	2	1	1	-1	1	1	1	2	2	-1	1	1	1	0	2	-1	-1	-1	1	-1
S3_162717869	3	162.718	1	0	1	-1	1	1	2	-1	-1	1	-1	1	-1	1	1	-1	-1	1	2	1	1	-1	-1	-1	-1	-1	1	2	1	1	-1	1	1	1	2	2	-1	1	1	1	0	2	-1	-1	-1	1	-1
S3_162717934	3	162.718	1	0	1	-1	1	1	2	-1	0	1	-1	1	-1	1	1	-1	-1	1	2	1	1	1	-1	-1	-1	-1	1	2	1	1	-1	1	1	1	2	2	-1	1	1	1	0	2	-1	-1	-1	1	-1
[truncated: 86 more columns]

## Sheet: Supplementary Table 3
Supplementary Table 3 Fine mapping information
TraitID	TraitName	Chromosome	Position	LeftMarker	RightMarker	LOD	PVE(%)	Add	Dom
1	KWEI	1	141.142	S1_141141914	S1_141141954	0	0	0	0
1	KWEI	1	142.142	S1_141734943	S1_142151637	0.01	0.3695	-1.1359	-1.0137
1	KWEI	1	143.142	S1_142910033	S1_143247028	0.0009	0	0	0
1	KWEI	1	144.142	S1_143982678	S1_144529055	0.353	1.2045	1.5004	1.7126
1	KWEI	1	145.142	S1_145103153	S1_145394830	0.0572	0.3277	0.4853	1.4624
1	KWEI	1	146.142	S1_146133989	S1_146763292	0.2582	0.923	-0.0096	3.6543
1	KWEI	1	147.142	S1_146920683	S1_147146925	0.0197	0.094	-0.3558	-0.554
1	KWEI	1	148.142	S1_147929519	S1_148522190	0.094	0.5013	0.3607	0.1369
1	KWEI	1	149.142	S1_149120353	S1_149444535	0.3286	1.6227	-0.8071	0.9353
1	KWEI	1	150.142	S1_149732647	S1_150300341	0.2617	1.1746	-0.3516	-0.6414
1	KWEI	1	151.142	S1_151096087	S1_151158730	0.5487	5.618	0.3654	2.717
1	KWEI	1	152.142	S1_151756614	S1_152426361	0.0501	0.3118	0.252	-0.1006
1	KWEI	1	153.142	S1_152586592	S1_155160171	0.5186	8.9644	0.1956	3.6472
1	KWEI	1	154.142	S1_152586592	S1_155160171	0.1147	4.0456	0.4409	1.64
1	KWEI	1	155.142	S1_152586592	S1_155160171	0.0766	0.2864	-0.4953	-0.2615
1	KWEI	1	156.142	S1_156092039	S1_156868617	0.1055	0.9633	-0.2094	4.2379
1	KWEI	1	157.142	S1_157067190	S1_157389161	0.0424	0.4341	0.312	-0.1452
1	KWEI	1	158.142	S1_158050640	S1_158251537	0.6288	3.8914	0.3642	6.2091
1	KWEI	1	159.142	S1_159016994	S1_159288591	0.9045	4.4936	0.549	-5.7635
1	KWEI	1	160.142	S1_160054241	S1_160248599	0.0852	0.3223	-0.2312	0.2409
1	KWEI	1	162.142	S1_162108731	S1_162717857	0.3462	1.2154	-0.2405	-0.683

## Sheet: Supplementary Table 4
Supplementary Table 4 Cis elements information of promoter analysis.
No.	Cis Elements	Sequence	Site	Frequency	Strand	Species	Type/Fuction
1	I-box	gGATAAGGTG	1520	9	+	Zea mays	part of a light responsive element
2	Unnamed__1	CGTGG	613	5	+	Zea mays
3	Unnamed__1	CGTGG	1134	5	+	Zea mays
4	Unnamed__1	CGTGG	1191	5	+	Zea mays
5	Unnamed__1	CGTGG	1242	5	+	Zea mays
6	Unnamed__1	CGTGG	1280	5	-	Zea mays
7	Unnamed__1	CGTGG	2988	5	-	Zea mays
8	Unnamed__2	CCCCGG	1686	6	-	Zea mays
9	G-box	CACGTC	611	6	-	Zea mays	cis-acting regulatory element involved in light responsiveness
10	G-box	CACGAC	2759	6	-	Zea mays	cis-acting regulatory element involved in light responsiveness
11	ARE	AAACCA	927	6	+	Zea mays	cis-acting regulatory element essential for the anaerobic induction
12	ARE	AAACCA	1561	6	-	Zea mays	cis-acting regulatory element essential for the anaerobic induction
13	ARE	AAACCA	1903	6	+	Zea mays	cis-acting regulatory element essential for the anaerobic induction
14	ARE	AAACCA	1927	6	+	Zea mays	cis-acting regulatory element essential for the anaerobic induction
15	ARE	AAACCA	2493	6	-	Zea mays	cis-acting regulatory element essential for the anaerobic induction
16	O2-site	GATGATGTGG	2208	9	-	Zea mays	cis-acting regulatory element involved in zein metabolism regulation

## Sheet: Supplementary Table 5
Supplementary Table 5 Differentially expressed genes in kernel and leaf
Differentially expressed genes of kernel								Differentially expressed genes of leaf
gene	baseMean	log2FoldChange	lfcSE	stat	pvalue	padj		gene	baseMean	log2FoldChange	lfcSE	stat	pvalue	padj
Zm00001eb004410	140.246	-2.85086	0.8398	-3.39469	0.000687056	0.0323629		Zm00001eb039290	57.0652	-8.07924	1.07864	-7.49023	6.87541e-14	4.08578e-10
Zm00001eb006210	710.47	-3.26984	0.611564	-5.34668	8.95799e-08	8.79352e-05		Zm00001eb039450	6.70966	-5.10918	1.14398	-4.46615	7.96386e-06	0.0085807
Zm00001eb011930	534.426	-7.89586	1.32764	-5.94727	2.72649e-09	3.52163e-06		Zm00001eb039460	127.308	-2.24651	0.55828	-4.02398	5.72227e-05	0.0369621
Zm00001eb016350	81.0516	-4.39698	0.980673	-4.48363	7.33827e-06	0.0021962		Zm00001eb039470	60.981	-1.75515	0.359169	-4.88669	1.02546e-06	0.00185229
Zm00001eb027960	45.4199	-7.71078	1.75715	-4.38823	1.14277e-05	0.00301555		Zm00001eb039540	195.659	-2.14285	0.300031	-7.14209	9.19235e-13	3.41415e-09
Zm00001eb030510	86.2594	-1.79669	0.547527	-3.28146	0.0010327	0.0399317		Zm00001eb039910	17.1485	-3.78249	0.749276	-5.0482	4.45994e-07	0.000883455
Zm00001eb030720	41.1574	-3.77398	1.07692	-3.50442	0.000457606	0.0261166		Zm00001eb040000	20.9742	-5.1087	0.686638	-7.44017	1.00556e-13	4.9797e-10
Zm00001eb031270	156.646	-1.5986	0.45857	-3.48606	0.000490193	0.0270942		Zm00001eb040020	8.76686	-7.73878	1.30661	-5.9228	3.16501e-09	8.54928e-06
Zm00001eb033470	627.351	-2.48733	0.654399	-3.80093	0.000144153	0.0149269		Zm00001eb058080	107.334	-1.88801	0.280268	-6.73644	1.62309e-11	5.35855e-08
Zm00001eb034030	64.1476	-1.3737	0.430921	-3.18783	0.00143344	0.0471557		Zm00001eb099970	67.7634	-8.897	1.07205	-8.29909	1.04909e-16	7.79287e-13
Zm00001eb034120	25.8582	-3.20157	0.753942	-4.24644	2.17192e-05	0.00463488		Zm00001eb119910	724.812	-1.42456	0.340775	-4.18035	2.91057e-05	0.0227584
Zm00001eb034840	325.827	-1.0083	0.315954	-3.1913	0.00141636	0.0470206		Zm00001eb344700	437.641	-2.54521	0.261537	-9.73172	2.20819e-22	2.18706e-18
Zm00001eb039290	57.0652	-8.80051	1.22993	-7.1553	8.34931e-13	3.41501e-09		Zm00001eb039390	439.73	3.66042	0.33262	11.0048	3.62243e-28	1.07633e-23
Zm00001eb039310	1301.54	-1.32542	0.307599	-4.30893	1.64049e-05	0.00387108		Zm00001eb141970	26.8027	5.88365	1.23139	4.77805	1.77001e-06	0.0029218
Zm00001eb039470	60.981	-1.14158	0.239262	-4.77127	1.83068e-06	0.000761469		Zm00001eb166930	121.605	5.01424	1.05554	4.75042	2.02991e-06	0.00317445
Zm00001eb039510	211.673	-2.91267	0.209963	-13.8723	9.31817e-44	2.28677e-39		Zm00001eb169810	26.2717	7.26662	1.2454	5.83475	5.38718e-09	1.2313e-05
Zm00001eb039630	1513.05	-1.3698	0.25319	-5.41014	6.29737e-08	6.43933e-05		Zm00001eb280680	329.285	1.50915	0.337784	4.46779	7.90318e-06	0.0085807
Zm00001eb039820	29.8625	-5.93999	1.3175	-4.50853	6.52779e-06	0.00202783		Zm00001eb339600	116.562	8.74587	1.20645	7.24928	4.1898e-13	1.77845e-09
Zm00001eb039830	135.908	-1.61304	0.185589	-8.69146	3.57819e-18	3.05276e-14		Zm00001eb382760	25.5292	5.61788	1.23482	4.54956	5.37576e-06	0.00694479
Zm00001eb040000	20.9742	-2.1731	0.615839	-3.52868	0.000417639	0.0251208
Zm00001eb040020	8.76686	-6.25093	1.3179	-4.74311	2.10457e-06	0.000860806
Zm00001eb040190	67.0945	-1.70345	0.382909	-4.44871	8.6389e-06	0.00250724
Zm00001eb042980	238	-1.28821	0.367732	-3.50311	0.00045986	0.0261843
Zm00001eb045780	23.5183	-2.86707	0.645289	-4.44308	8.868e-06	0.00253058
Zm00001eb049730	77.875	-1.18819	0.305307	-3.8918	9.95053e-05	0.0120775
Zm00001eb053730	323.791	-1.43244	0.393378	-3.64137	0.000271187	0.0203095
Zm00001eb057840	9858.87	-1.88012	0.49983	-3.76152	0.000168881	0.0161695
Zm00001eb059050	173.174	-3.26861	0.97832	-3.34104	0.000834648	0.0351789
Zm00001eb060570	8.20633	-4.12312	0.896653	-4.59835	4.25849e-06	0.00147194
Zm00001eb061060	1346.38	-1.62693	0.336407	-4.83618	1.32355e-06	0.000612853
Zm00001eb063360	443.496	-2.19524	0.611604	-3.58931	0.000331557	0.0224612
Zm00001eb066520	437.714	-1.09595	0.309896	-3.5365	0.000405472	0.0246872
Zm00001eb070270	1924.63	-4.59962	0.906424	-5.07446	3.88595e-07	0.000257744
Zm00001eb078190	157.536	-1.66557	0.462864	-3.5984	0.000320177	0.022386
Zm00001eb080780	309.809	-1.87867	0.574204	-3.27178	0.00106872	0.0406625
Zm00001eb081120	401.715	-1.08964	0.232874	-4.67908	2.88168e-06	0.00112253
Zm00001eb089220	15.6367	-12.541	3.78349	-3.31468	0.000917475	0.0371764
Zm00001eb098620	78.0118	-5.76952	1.49978	-3.8469	0.000119623	0.0135275
Zm00001eb099970	67.7634	-8.11359	1.22618	-6.61696	3.66672e-11	8.99851e-08
Zm00001eb101160	39.0976	-4.35733	1.37653	-3.16544	0.00154849	0.048292
Zm00001eb106020	491.921	-1.97253	0.583093	-3.38288	0.000717309	0.0328423
Zm00001eb109440	272.597	-2.93104	0.894828	-3.27553	0.00105464	0.0403147
Zm00001eb109550	60.7631	-2.90862	0.753684	-3.85921	0.000113754	0.0130451
Zm00001eb114610	21.803	-1.19078	0.349156	-3.41044	0.000648578	0.0313386
Zm00001eb116240	642.165	-1.02187	0.317516	-3.21831	0.00128949	0.0443565
Zm00001eb119910	724.812	-2.14022	0.344185	-6.21824	5.02767e-10	7.7115e-07
Zm00001eb124940	929.43	-1.87231	0.57297	-3.26772	0.00108416	0.0411865
Zm00001eb131140	119.884	-2.45427	0.717094	-3.42251	0.000620448	0.0306601
Zm00001eb134090	811.217	-1.94647	0.543383	-3.58213	0.000340798	0.0224612
Zm00001eb135860	77.0583	-2.23649	0.637899	-3.50603	0.000454844	0.0260194
Zm00001eb137040	134.748	-1.22937	0.242151	-5.07688	3.83681e-07	0.000257744
Zm00001eb140620	168.989	-1.45716	0.442483	-3.29315	0.000990707	0.0391874
Zm00001eb142760	22.7961	-2.72415	0.759712	-3.58577	0.000336083	0.0224612
Zm00001eb145750	143.727	-1.6311	0.514153	-3.1724	0.00151187	0.047997
Zm00001eb147780	2440.94	-1.53325	0.457985	-3.34782	0.00081449	0.0348515
Zm00001eb149500	103.843	-2.8327	0.580405	-4.88055	1.0579e-06	0.000529836
Zm00001eb151940	128.658	-1.55891	0.486231	-3.20611	0.0013454	0.0456141
Zm00001eb154950	681.837	-2.00889	0.592884	-3.38834	0.000703169	0.0326292
Zm00001eb155390	132.729	-1.79861	0.524343	-3.43022	0.000603095	0.0301864
Zm00001eb158650	405.594	-4.73737	1.20785	-3.92215	8.77627e-05	0.0113288
Zm00001eb161050	637.018	-1.63877	0.314444	-5.21165	1.87172e-07	0.000158393
Zm00001eb165280	35.3061	-1.91538	0.476321	-4.02119	5.79039e-05	0.00882621
Zm00001eb176760	221.45	-2.43578	0.639955	-3.80617	0.000141135	0.0147387
Zm00001eb184010	19.9589	-3.77678	1.09868	-3.43755	0.000586997	0.0297312
Zm00001eb184870	101.243	-3.12506	0.799407	-3.90923	9.25914e-05	0.0114762
Zm00001eb186060	64.9512	-2.16695	0.563642	-3.84455	0.000120776	0.0135341
Zm00001eb186530	29.4339	-2.68219	0.750443	-3.57415	0.00035137	0.0228726
Zm00001eb187000	40.9346	-2.93188	0.866385	-3.38404	0.000714276	0.0328215
Zm00001eb195600	928.295	-1.99375	0.550005	-3.62496	0.00028901	0.0210463
Zm00001eb199900	96.373	-2.51819	0.606289	-4.15346	3.2749e-05	0.00595329
Zm00001eb207660	155.625	-2.37455	0.338551	-7.01385	2.31846e-12	8.12818e-09
Zm00001eb212820	611.051	-1.05857	0.281876	-3.75543	0.000173041	0.0161695
Zm00001eb212840	1227.88	-1.73822	0.318431	-5.4587	4.79642e-08	5.11778e-05
Zm00001eb214320	490.125	-1.38523	0.413917	-3.34663	0.000817998	0.0348515
Zm00001eb216860	151.657	-1.37824	0.419791	-3.28316	0.0010265	0.0399317
Zm00001eb217860	193.984	-1.79065	0.502598	-3.5628	0.000366926	0.0232081
Zm00001eb223070	10.1644	-4.10651	1.12819	-3.63993	0.000272713	0.0203424
Zm00001eb223950	715.189	-2.75902	0.736533	-3.74596	0.000179707	0.0164559
Zm00001eb224430	157.557	-3.28404	0.880614	-3.72926	0.000192042	0.0169529
Zm00001eb227690	128.065	-1.14496	0.173658	-6.59316	4.30576e-11	9.60614e-08
Zm00001eb237570	159.142	-3.1523	0.749837	-4.20398	2.62264e-05	0.00510812
Zm00001eb239330	18.8076	-3.85292	1.0976	-3.51032	0.000447568	0.0259186
Zm00001eb242010	11.8838	-5.0443	1.31946	-3.82302	0.000131829	0.0141276
Zm00001eb242450	24.5377	-4.1389	1.00199	-4.13069	3.61681e-05	0.00638563
Zm00001eb250080	119.416	-1.58984	0.405354	-3.92211	8.77763e-05	0.0113288
Zm00001eb250950	71.6122	-5.37295	1.22738	-4.37756	1.20014e-05	0.00313326
Zm00001eb259950	232.296	-2.18724	0.61196	-3.57416	0.000351357	0.0228726
Zm00001eb262810	54.2247	-3.47031	0.95224	-3.64436	0.000268057	0.0203036
Zm00001eb264310	2298.61	-1.51917	0.432602	-3.5117	0.000445257	0.0259186
Zm00001eb264400	160.81	-1.06941	0.285718	-3.7429	0.00018191	0.0164733
Zm00001eb280410	1052.55	-1.76723	0.515251	-3.42983	0.000603949	0.0301864
Zm00001eb281430	21.6842	-4.40336	0.800544	-5.50045	3.78816e-08	4.22569e-05
Zm00001eb284230	41.7649	-2.9631	0.875134	-3.38588	0.000709492	0.0327311
Zm00001eb288790	569.876	-2.58073	0.675296	-3.82163	0.000132572	0.0141454
Zm00001eb289290	86.9718	-2.98474	0.836789	-3.56689	0.000361243	0.0230867
Zm00001eb289900	25.7807	-3.53682	1.05395	-3.35577	0.000791433	0.0346213
Zm00001eb301680	4212.2	-1.45684	0.376787	-3.86649	0.000110414	0.0128085
Zm00001eb305390	222.661	-1.25607	0.318027	-3.94958	7.82875e-05	0.0107936
Zm00001eb315450	34.4364	-1.50365	0.439045	-3.42481	0.000615224	0.0305632
Zm00001eb320530	87.4142	-3.3534	0.445978	-7.5192	5.51138e-14	2.7051e-10
Zm00001eb320810	1265.88	-1.51615	0.454627	-3.33494	0.000853164	0.035619
Zm00001eb321710	90.7191	-4.40234	1.15288	-3.81856	0.000134235	0.0141994
Zm00001eb325820	300.703	-3.33117	0.797736	-4.17578	2.96965e-05	0.00560602
Zm00001eb326190	59.8143	-2.83403	0.546064	-5.18993	2.10377e-07	0.000166544
Zm00001eb333620	70.5689	-3.67585	0.975973	-3.76634	0.000165657	0.016137
Zm00001eb342320	57.5915	-3.58447	0.881282	-4.06734	4.75528e-05	0.00767759
Zm00001eb352370	70.9808	-3.46995	0.724956	-4.78643	1.69772e-06	0.000718339
Zm00001eb366400	103.919	-2.11528	0.578972	-3.65352	0.000258669	0.0198375
Zm00001eb368980	45.3422	-3.81032	0.905253	-4.20912	2.56369e-05	0.00506587
Zm00001eb374690	201.088	-5.5986	1.28501	-4.35687	1.31938e-05	0.00327059
Zm00001eb378750	10.3736	-6.84766	1.70255	-4.02201	5.77031e-05	0.00882621
Zm00001eb383930	181.805	-2.43243	0.745475	-3.26293	0.00110267	0.0415228
Zm00001eb386870	230.803	-3.76473	0.908642	-4.14325	3.42415e-05	0.00613373
Zm00001eb396330	890.808	-1.22096	0.352022	-3.46842	0.000523523	0.0279908
Zm00001eb396970	203.824	-3.179	0.852231	-3.73021	0.00019132	0.0169501
Zm00001eb397940	39.371	-6.74286	1.59246	-4.23423	2.29333e-05	0.0048103
Zm00001eb405240	27.5913	-3.17971	0.940601	-3.38051	0.000723521	0.0328853
Zm00001eb415620	157.744	-1.99252	0.58575	-3.40165	0.000669798	0.0319796
Zm00001eb418310	203.016	-1.02287	0.29053	-3.52071	0.000430398	0.0254516
Zm00001eb418610	345.901	-6.11827	1.35285	-4.52251	6.11098e-06	0.00192269
Zm00001eb422690	54.6447	-3.47508	0.988214	-3.51653	0.000437227	0.0256698
Zm00001eb432380	33.0677	-1.26169	0.318716	-3.95866	7.53721e-05	0.0105697
Zm00001eb037180	15.0024	6.39786	1.29963	4.92282	8.53e-07	0.000460233
Zm00001eb039390	439.73	1.1292	0.331134	3.41011	0.000649376	0.0313386
Zm00001eb039840	438.666	1.53873	0.182475	8.43251	3.38e-17	2.08e-13
Zm00001eb039970	10.5241	5.49537	1.33349	4.12106	3.77e-05	0.00651789
Zm00001eb072540	71.8511	2.67069	0.42923	6.22204	4.91e-10	7.71e-07
Zm00001eb120310	160.806	1.76675	0.413143	4.27637	1.9e-05	0.00431663
Zm00001eb141970	26.8027	8.50043	1.22346	6.94785	3.71e-12	1.14e-08
Zm00001eb166930	121.605	5.32769	1.07741	4.9449	7.62e-07	0.000445137
Zm00001eb191270	189.938	1.95947	0.531583	3.68611	0.000227709	0.018406
Zm00001eb211600	28.9918	2.31874	0.60899	3.80753	0.000140364	0.0147208
Zm00001eb240610	58.6091	1.16441	0.366677	3.17558	0.00149537	0.047924
Zm00001eb272410	244.166	1.11004	0.230221	4.82162	1.42e-06	0.000633998
Zm00001eb339600	116.562	10.4608	1.20423	8.68668	3.73e-18	3.05e-14
Zm00001eb344970	132.041	5.34084	1.45889	3.66089	0.000251345	0.0193971
Zm00001eb374130	96.9967	2.02738	0.546004	3.71312	0.000204722	0.0173918
Zm00001eb382550	41.2828	5.54551	1.20904	4.58672	4.5e-06	0.00153471
Zm00001eb382760	25.5292	5.72515	0.895505	6.3932	1.62e-10	3.07e-07
Zm00001eb407080	134.317	1.04323	0.306781	3.40058	0.000672432	0.0319809
Zm00001eb413540	378.015	1.15857	0.355943	3.25494	0.00113418	0.0423007
Zm00001eb037180	15.0024	6.13809	1.30211	4.71397	2.43e-06	0.00122813
Zm00001eb039390	439.73	1.22922	0.330655	3.71752	0.000201187	0.0260113
Zm00001eb039840	438.666	1.43409	0.182648	7.85167	4.11e-15	1.59e-11
Zm00001eb039970	10.5241	4.87783	1.33741	3.64722	0.000265093	0.029079
Zm00001eb072540	71.8511	3.17323	0.423588	7.4913	6.82e-14	1.98e-10
Zm00001eb120310	160.806	1.97162	0.412577	4.77878	1.76e-06	0.00100033
Zm00001eb141970	26.8027	7.92207	1.22529	6.46548	1.01e-10	1.68e-07
Zm00001eb166930	121.605	5.45248	1.07712	5.06209	4.15e-07	0.000331986
Zm00001eb191270	189.938	1.88188	0.531799	3.5387	0.000402104	0.0352803
Zm00001eb211600	28.9918	2.80452	0.605851	4.62907	3.67e-06	0.00161888
Zm00001eb240610	58.6091	1.68814	0.363802	4.64026	3.48e-06	0.00161888
Zm00001eb272410	244.166	1.1697	0.229811	5.08983	3.58e-07	0.000297657
Zm00001eb339600	116.562	10.407	1.20422	8.64208	5.52e-18	3.21e-14
Zm00001eb344970	132.041	4.94225	1.46312	3.37789	0.000730444	0.0474261
Zm00001eb374130	96.9967	1.85175	0.546203	3.39023	0.000698348	0.0464005
Zm00001eb382550	41.2828	6.3707	1.20689	5.2786	1.3e-07	0.00012109
Zm00001eb382760	25.5292	5.72509	0.895147	6.3957	1.6e-10	2.37e-07
Zm00001eb407080	134.317	1.24385	0.305889	4.06635	4.78e-05	0.0107757
Zm00001eb413540	378.015	1.26227	0.355792	3.54777	0.00038851	0.0347493

## Sheet: Supplementary Table 6
Supplementary Table 6 Go enrich the analysis of differentially expressed genes kernel and leaf
Go enrich the analysis of differentially expressed genes in the kernels (Top 20 of pathway enrichment with lowest P-value)
GO ID	GO Term	Ontology	GeneRatio	BgRatio	Pvalue	FDR	geneID
GO:0034399	nuclear periphery	Cellular Component	1	14	0.04892	0.373015	Zm00001eb374130
GO:0048471	perinuclear region of cytoplasm	Cellular Component	1	14	0.04892	0.373015	Zm00001eb418610
GO:0004620	phospholipase activity	Molecular Function	2	92	0.0483026	0.274089	Zm00001eb140620;Zm00001eb333620
GO:0005694	chromosome	Cellular Component	5	548	0.0463324	0.373015	Zm00001eb061060;Zm00001eb212820;Zm00001eb212840;Zm00001eb301680;Zm00001eb320810
GO:0046394	carboxylic acid biosynthetic process	Biological Process	5	521	0.045639	0.240287	Zm00001eb039310;Zm00001eb039830;Zm00001eb049730;Zm00001eb119910;Zm00001eb186530
GO:0050832	defense response to fungus	Biological Process	2	91	0.0456378	0.240287	Zm00001eb199900;Zm00001eb344970
GO:0030014	CCR4-NOT complex	Cellular Component	2	95	0.0454783	0.373015	Zm00001eb120310;Zm00001eb382550
GO:0016791	phosphatase activity	Molecular Function	5	507	0.0447731	0.260111	Zm00001eb176760;Zm00001eb214320;Zm00001eb223950;Zm00001eb250950;Zm00001eb396970
GO:0007005	mitochondrion organization	Biological Process	3	210	0.0441572	0.236529	Zm00001eb240610;Zm00001eb264400;Zm00001eb418310
GO:0006152	purine nucleoside catabolic process	Biological Process	1	12	0.0439566	0.236529	Zm00001eb063360
GO:0034309	primary alcohol biosynthetic process	Biological Process	1	12	0.0439566	0.236529	Zm00001eb119910
GO:0034982	mitochondrial protein processing	Biological Process	1	12	0.0439566	0.236529	Zm00001eb418310
GO:0045931	positive regulation of mitotic cell cycle	Biological Process	1	12	0.0439566	0.236529	Zm00001eb374130
GO:0051607	defense response to virus	Biological Process	1	12	0.0439566	0.236529	Zm00001eb264310
GO:0140546	defense response to symbiont	Biological Process	1	12	0.0439566	0.236529	Zm00001eb264310
GO:0050896	response to stimulus	Biological Process	24	4540	0.0415508	0.236529	Zm00001eb011930;Zm00001eb016350;Zm00001eb027960;Zm00001eb037180;Zm00001eb057840;Zm00001eb059050;Zm00001eb070270;Zm00001eb078190;Zm00001eb099970;Zm00001eb106020;Zm00001eb109440;Zm00001eb124940;Zm00001eb140620;Zm00001eb141970;Zm00001eb184870;Zm00001eb186060;Zm00001eb199900;Zm00001eb224430;Zm00001eb259950;Zm00001eb264310;Zm00001eb272410;Zm00001eb344970;Zm00001eb397940;Zm00001eb418610
GO:0047938	glucose-6-phosphate 1-epimerase activity	Molecular Function	1	11	0.0411811	0.245078	Zm00001eb004410
GO:0009099	valine biosynthetic process	Biological Process	1	11	0.0403677	0.232397	Zm00001eb039310
GO:0009788	negative regulation of abscisic acid-activated signaling pathway	Biological Process	1	11	0.0403677	0.232397	Zm00001eb099970
GO:1901420	negative regulation of response to alcohol	Biological Process	1	11	0.0403677	0.232397	Zm00001eb099970
Go enrich the analysis of differentially expressed genes in the leaves (Top 20 of pathway enrichment with lowest P-value)
GO ID	GO Term	Ontology	GeneRatio	BgRatio	Pvalue	FDR	geneID
GO:0036524	protein deglycase activity	MF	1	2	0.000892676	0.0642466	Zm00001eb119910
GO:0009441	glycolate metabolic process	BP	1	2	0.000900556	0.0298684	Zm00001eb119910
GO:0036525	protein deglycation	BP	1	2	0.000900556	0.0298684	Zm00001eb119910
GO:0036529	protein deglycation, glyoxal removal	BP	1	2	0.000900556	0.0298684	Zm00001eb119910
GO:0046295	glycolate biosynthetic process	BP	1	2	0.000900556	0.0298684	Zm00001eb119910
GO:0106044	guanine deglycation	BP	1	2	0.000900556	0.0298684	Zm00001eb119910
GO:0106046	guanine deglycation, glyoxal removal	BP	1	2	0.000900556	0.0298684	Zm00001eb119910
GO:1903189	glyoxal metabolic process	BP	1	3	0.00135056	0.0383945	Zm00001eb119910
GO:0090575	RNA polymerase II transcription regulator complex	CC	2	129	0.00138497	0.0567837	Zm00001eb039290;Zm00001eb058080
GO:0042030	ATPase inhibitor activity	MF	1	4	0.00178463	0.0642466	Zm00001eb039390
GO:0032780	negative regulation of ATPase activity	BP	1	4	0.00180038	0.0447845	Zm00001eb039390
GO:0043462	regulation of ATPase activity	BP	1	7	0.00314875	0.0696224	Zm00001eb039390
GO:0005667	transcription regulator complex	CC	2	213	0.0037154	0.0761657	Zm00001eb039290;Zm00001eb058080
GO:0004817	cysteine-tRNA ligase activity	MF	1	9	0.00401134	0.0962722	Zm00001eb058080
GO:0006423	cysteinyl-tRNA aminoacylation	BP	1	9	0.00404676	0.0756817	Zm00001eb058080
GO:0009788	negative regulation of abscisic acid-activated signaling pathway	BP	1	11	0.00494403	0.0756817	Zm00001eb099970
GO:1901420	negative regulation of response to alcohol	BP	1	11	0.00494403	0.0756817	Zm00001eb099970
GO:1905958	negative regulation of cellular response to alcohol	BP	1	11	0.00494403	0.0756817	Zm00001eb099970
GO:0034309	primary alcohol biosynthetic process	BP	1	12	0.0053924	0.0766491	Zm00001eb119910
GO:0030091	protein repair	BP	1	14	0.00628858	0.0834285	Zm00001eb119910

## Sheet: Supplementary Table 7
Supplementary Table7 Differentially Expressing Genes KEGG analysis of kernel and leaves
KEGG analysis of kernel upregulated genes
KEGG_A_class	KEGG_B_class	Pathway	out (9)	All (8078)	Pvalue	Qvalue	Pathway ID	Genes	K_IDs
Genetic Information Processing	Folding, sorting and degradation	RNA degradation	3	232	0.00172794	0.0224632	ko03018	Zm00001eb038330;Zm00001eb120310;Zm00001eb382550	K12604+K10643+K12604
Metabolism	Amino acid metabolism	Arginine and proline metabolism	1	72	0.0774536	0.300845	ko00330	Zm00001eb022980	K00318
Metabolism	Amino acid metabolism	Glycine, serine and threonine metabolism	1	113	0.119134	0.300845	ko00260	Zm00001eb156570	K15918
Environmental Information Processing	Signal transduction	Phosphatidylinositol signaling system	1	121	0.127069	0.300845	ko04070	Zm00001eb053420	K13024
Metabolism	Lipid metabolism	Glycerolipid metabolism	1	130	0.135919	0.300845	ko00561	Zm00001eb156570	K15918
Metabolism	Carbohydrate metabolism	Glyoxylate and dicarboxylate metabolism	1	133	0.138851	0.300845	ko00630	Zm00001eb156570	K15918
Genetic Information Processing	Folding, sorting and degradation	Ubiquitin mediated proteolysis	1	221	0.221028	0.410481	ko04120	Zm00001eb374130	K03351
Environmental Information Processing	Signal transduction	MAPK signaling pathway - plant	1	278	0.270462	0.432489	ko04016	Zm00001eb141970	K14498
Organismal Systems	Environmental adaptation	Plant-pathogen interaction	1	313	0.299416	0.432489	ko04626	Zm00001eb306730	K13412
Metabolism	Global and overview maps	Carbon metabolism	1	411	0.375128	0.457096	ko01200	Zm00001eb156570	K15918
Environmental Information Processing	Signal transduction	Plant hormone signal transduction	1	427	0.386773	0.457096	ko04075	Zm00001eb141970	K14498
Metabolism	Global and overview maps	Biosynthesis of secondary metabolites	2	2007	0.696076	0.754082	ko01110	Zm00001eb022980;Zm00001eb156570	K00318+K15918
Metabolism	Global and overview maps	Metabolic pathways	2	3757	0.96843	0.96843	ko01100	Zm00001eb022980;Zm00001eb156570	K00318+K15918
KEGG analysis of kernel downregulated genes
KEGG_A_class	KEGG_B_class	Pathway	out (26)	All (8078)	Pvalue	Qvalue	Pathway ID	Genes	K_IDs
Genetic Information Processing	Folding, sorting and degradation	Protein processing in endoplasmic reticulum	4	380	0.0317307	0.360633	ko04141	Zm00001eb011930;Zm00001eb124940;Zm00001eb397940;Zm00001eb418610	K13993+K13993+K13993+K04079
Metabolism	Global and overview maps	Biosynthesis of secondary metabolites	11	2007	0.038188	0.360633	ko01110	Zm00001eb039310;Zm00001eb057840;Zm00001eb070270;Zm00001eb114610;Zm00001eb140620;Zm00001eb147780;Zm00001eb154950;Zm00001eb186530;Zm00001eb224430;Zm00001eb250080;Zm00001eb396330	K01687+K00688+K11517+K17911+K01114+K00688+K01176+K00930+K00430+K13789+K01913
Metabolism	Global and overview maps	2-Oxocarboxylic acid metabolism	2	97	0.0384745	0.360633	ko01210	Zm00001eb039310;Zm00001eb186530	K01687+K00930
Metabolism	Carbohydrate metabolism	Starch and sucrose metabolism	3	244	0.0424274	0.360633	ko00500	Zm00001eb057840;Zm00001eb147780;Zm00001eb154950	K00688+K00688+K01176
Metabolism	Carbohydrate metabolism	Glyoxylate and dicarboxylate metabolism	2	133	0.0676285	0.459874	ko00630	Zm00001eb070270;Zm00001eb396330	K11517+K01913
Metabolism	Amino acid metabolism	Valine, leucine and isoleucine biosynthesis	1	28	0.0864508	0.469459	ko00290	Zm00001eb039310	K01687
Metabolism	Metabolism of cofactors and vitamins	Folate biosynthesis	1	39	0.118408	0.469459	ko00790	Zm00001eb039830	K01633
Metabolism	Carbohydrate metabolism	Butanoate metabolism	1	46	0.138181	0.469459	ko00650	Zm00001eb396330	K01913
Metabolism	Metabolism of terpenoids and polyketides	Carotenoid biosynthesis	1	46	0.138181	0.469459	ko00906	Zm00001eb114610	K17911
Metabolism	Lipid metabolism	Ether lipid metabolism	1	51	0.152044	0.469459	ko00565	Zm00001eb140620	K01114
Metabolism	Metabolism of cofactors and vitamins	Pantothenate and CoA biosynthesis	1	55	0.162979	0.469459	ko00770	Zm00001eb039310	K01687
Metabolism	Amino acid metabolism	Arginine biosynthesis	1	56	0.165691	0.469459	ko00220	Zm00001eb186530	K00930
Genetic Information Processing	Replication and repair	Base excision repair	1	65	0.189727	0.496208	ko03410	Zm00001eb078190	K01246
Genetic Information Processing	Transcription	Basal transcription factors	1	76	0.2182	0.51096	ko03022	Zm00001eb039290	K03129
Genetic Information Processing	Folding, sorting and degradation	Protein export	1	83	0.235815	0.51096	ko03060	Zm00001eb418310	K09648
Organismal Systems	Environmental adaptation	Circadian rhythm - plant	1	86	0.243248	0.51096	ko04712	Zm00001eb184870	K12127
Metabolism	Metabolism of terpenoids and polyketides	Terpenoid backbone biosynthesis	1	91	0.25548	0.51096	ko00900	Zm00001eb250080	K13789
Metabolism	Amino acid metabolism	Alanine, aspartate and glutamate metabolism	1	103	0.284068	0.536573	ko00250	Zm00001eb405240	K00820
Metabolism	Carbohydrate metabolism	Inositol phosphate metabolism	1	125	0.333761	0.568175	ko00562	Zm00001eb140620	K01114
Metabolism	Global and overview maps	Biosynthesis of amino acids	2	374	0.340534	0.568175	ko01230	Zm00001eb039310;Zm00001eb186530	K01687+K00930
Metabolism	Global and overview maps	Metabolic pathways	13	3757	0.434658	0.568398	ko01100	Zm00001eb039310;Zm00001eb039830;Zm00001eb057840;Zm00001eb070270;Zm00001eb134090;Zm00001eb140620;Zm00001eb147780;Zm00001eb154950;Zm00001eb186530;Zm00001eb224430;Zm00001eb250080;Zm00001eb396330;Zm00001eb405240	K01687+K01633+K00688+K11517+K01535+K01114+K00688+K01176+K00930+K00430+K13789+K01913+K00820
Genetic Information Processing	Translation	Nucleocytoplasmic transport	1	197	0.474253	0.580084	ko03013	Zm00001eb305390	K14308
Metabolism	Carbohydrate metabolism	Glycolysis / Gluconeogenesis	1	199	0.477716	0.580084	ko00010	Zm00001eb396330	K01913
Metabolism	Biosynthesis of other secondary metabolites	Phenylpropanoid biosynthesis	1	218	0.509544	0.584802	ko00940	Zm00001eb224430	K00430
Metabolism	Carbohydrate metabolism	Amino sugar and nucleotide sugar metabolism	1	222	0.516002	0.584802	ko00520	Zm00001eb405240	K00820
Metabolism	Energy metabolism	Oxidative phosphorylation	1	274	0.592869	0.635661	ko00190	Zm00001eb134090	K01535
Environmental Information Processing	Signal transduction	MAPK signaling pathway - plant	1	278	0.598269	0.635661	ko04016	Zm00001eb216860	K14513
Organismal Systems	Environmental adaptation	Plant-pathogen interaction	1	313	0.642668	0.662143	ko04626	Zm00001eb418610	K04079
Genetic Information Processing	Translation	Ribosome	1	574	0.853319	0.853319	ko03010	Zm00001eb053730	K02970
KEGG analysis of leaves upregulated genes
KEGG_A_class	KEGG_B_class	Pathway	out (3)	All (8078)	Pvalue	Qvalue	Pathway ID	Genes	K_IDs
Metabolism	Lipid metabolism	Sphingolipid metabolism	1	92	0.0337834	0.11068	ko00600	Zm00001eb169810	K04713
Metabolism	Nucleotide metabolism	Pyrimidine metabolism	1	116	0.0424695	0.11068	ko00240	Zm00001eb280680	K10808
Metabolism	Metabolism of other amino acids	Glutathione metabolism	1	166	0.0603981	0.11068	ko00480	Zm00001eb280680	K10808
Metabolism	Nucleotide metabolism	Purine metabolism	1	174	0.0632457	0.11068	ko00230	Zm00001eb280680	K10808
Environmental Information Processing	Signal transduction	MAPK signaling pathway - plant	1	278	0.099743	0.13964	ko04016	Zm00001eb141970	K14498
Environmental Information Processing	Signal transduction	Plant hormone signal transduction	1	427	0.150362	0.175422	ko04075	Zm00001eb141970	K14498
Metabolism	Global and overview maps	Metabolic pathways	2	3757	0.447714	0.447714	ko01100	Zm00001eb169810;Zm00001eb280680	K04713+K10808
KEGG analysis of leaves downregulated genes
KEGG_A_class	KEGG_B_class	Pathway	out (2)	All (8078)	Pvalue	Qvalue	Pathway ID	Genes	K_IDs
Genetic Information Processing	Transcription	Basal transcription factors	1	76	0.0187292	0.0561875	ko03022	Zm00001eb039290	K03129
Metabolism	Energy metabolism	Photosynthesis	1	162	0.0397092	0.0595638	ko00195	Zm00001eb058080	K02641
Metabolism	Global and overview maps	Metabolic pathways	1	3757	0.713902	0.713902	ko01100	Zm00001eb058080	K02641

## Sheet: Supplementary Table 8
Supplementary Table 8 The transcriptome analysis information of same 11 differentially Expressing Genes in over expressing lines
The transcriptome analysis information of same 11 differentially Expressing Genes in OE1（kernel)
gene	baseMean	log2FoldChange	lfcSE	stat	pvalue	padj	query	COG_category	Description	Preferred_name	GOs	EC	KEGG_ko	KEGG_Pathway	PFAMs
Zm00001eb039290	57.0652	-8.80051	1.22993	-7.1553	8.34931e-13	3.41501e-09	Zm00001eb039290	O	stress-induced mitochondrial fusion	-	-	-	ko:K03129	ko03022,ko05016,ko05168,map03022,map05016,map05168	Band_7
Zm00001eb039470	60.981	-1.14158	0.239262	-4.77127	1.83068e-06	0.000761469	Zm00001eb039470	-	-	-	-	-	-	-	-
Zm00001eb040000	20.9742	-2.1731	0.615839	-3.52868	0.000417639	0.0251208	Zm00001eb040000	-	-	-	-	-	-	-	-
Zm00001eb040020	8.76686	-6.25093	1.3179	-4.74311	2.10457e-06	0.000860806	Zm00001eb040020	V	SERine Proteinase INhibitors	-	GO:0003674,GO:0004857,GO:0004866,GO:0004867,GO:0005575,GO:0005576,GO:0005615,GO:0008150,GO:0009892,GO:0010466,GO:0010605,GO:0010951,GO:0019222,GO:0030162,GO:0030234,GO:0030414,GO:0031323,GO:0031324,GO:0032268,GO:0032269,GO:0043086,GO:0044092,GO:0044421,GO:0045861,GO:0048519,GO:0048523,GO:0050789,GO:0050790,GO:0050794,GO:0051171,GO:0051172,GO:0051246,GO:0051248,GO:0051336,GO:0051346,GO:0052547,GO:…	-	ko:K13963	ko05146,map05146	Serpin
Zm00001eb099970	67.7634	-8.11359	1.22618	-6.61696	3.66672e-11	8.99851e-08	Zm00001eb099970	O	RING-like zinc finger	-	-	2.3.2.27	ko:K16274	-	zf-RING_2
Zm00001eb119910	724.812	-2.14022	0.344185	-6.21824	5.02767e-10	7.7115e-07	Zm00001eb119910	V	DJ-1/PfpI family	-	-	-	-	-	DJ-1_PfpI
Zm00001eb039390	439.73	1.1292	0.331134	3.41011	0.000649376	0.0313386	Zm00001eb039390	S	Mitochondrial ATPase inhibitor, IATP	-	-	-	ko:K22255	-	IATP
Zm00001eb141970	26.8027	8.50043	1.22346	6.94785	3.70885e-12	1.13774e-08	Zm00001eb141970	T	Belongs to the protein kinase superfamily	SAPK3	GO:0003674,GO:0003824,GO:0004672,GO:0004674,GO:0005575,GO:0005622,GO:0005623,GO:0005634,GO:0005737,GO:0006464,GO:0006468,GO:0006793,GO:0006796,GO:0006807,GO:0007154,GO:0007165,GO:0008150,GO:0008152,GO:0009987,GO:0016301,GO:0016310,GO:0016740,GO:0016772,GO:0016773,GO:0019538,GO:0023052,GO:0035556,GO:0036211,GO:0043170,GO:0043226,GO:0043227,GO:0043229,GO:0043231,GO:0043412,GO:0044237,GO:0044238,GO:…	2.7.11.1	ko:K14498	ko04016,ko04075,map04016,map04075	Pkinase,Pkinase_Tyr
Zm00001eb166930	121.605	5.32769	1.07741	4.9449	7.61818e-07	0.000445137	Zm00001eb119910
Zm00001eb339600	116.562	10.4608	1.20423	8.68668	3.73183e-18	3.05276e-14	Zm00001eb339600	T	Low molecular weight phosphatase family	-	-	3.1.3.48	ko:K01104	-	LMWPc
Zm00001eb382760	25.5292	5.72515	0.895505	6.3932	1.62445e-10	3.06659e-07	Zm00001eb382760	T	Low molecular weight phosphatase family	-	-	3.1.3.48	ko:K01104	-	LMWPc
The transcriptome analysis information of same 11 differentially Expressing Genes OE2(kernel)
gene	baseMean	log2FoldChange	lfcSE	stat	pvalue	padj	query	COG_category	Description	Preferred_name	GOs	EC	KEGG_ko	KEGG_Pathway	PFAMs
Zm00001eb039290	57.0652	-6.96648	0.803227	-8.67311	4.20462e-18	3.20911e-14	Zm00001eb039290	O	stress-induced mitochondrial fusion	-	-	-	ko:K03129	ko03022,ko05016,ko05168,map03022,map05016,map05168	Band_7
Zm00001eb039470	60.981	-1.30578	0.240681	-5.42538	5.78321e-08	6.11311e-05	Zm00001eb039470	-	-	-	-	-	-	-	-
Zm00001eb040000	20.9742	-2.92356	0.683562	-4.27695	1.89468e-05	0.00543961	Zm00001eb040000	-	-	-	-	-	-	-	-
Zm00001eb040020	8.76686	-6.31351	1.3179	-4.79057	1.66309e-06	0.000966879	Zm00001eb040020	V	SERine Proteinase INhibitors	-	GO:0003674,GO:0004857,GO:0004866,GO:0004867,GO:0005575,GO:0005576,GO:0005615,GO:0008150,GO:0009892,GO:0010466,GO:0010605,GO:0010951,GO:0019222,GO:0030162,GO:0030234,GO:0030414,GO:0031323,GO:0031324,GO:0032268,GO:0032269,GO:0043086,GO:0044092,GO:0044421,GO:0045861,GO:0048519,GO:0048523,GO:0050789,GO:0050790,GO:0050794,GO:0051171,GO:0051172,GO:0051246,GO:0051248,GO:0051336,GO:0051346,GO:0052547,GO:…	-	ko:K13963	ko05146,map05146	Serpin
Zm00001eb099970	67.7634	-8.17617	1.22619	-6.66795	2.59401e-11	5.96692e-08	Zm00001eb099970	O	RING-like zinc finger	-	-	2.3.2.27	ko:K16274	-	zf-RING_2
Zm00001eb119910	724.812	-1.57201	0.342525	-4.58946	4.44401e-06	0.00179266	Zm00001eb119910	V	DJ-1/PfpI family	-	-	-	-	-	DJ-1_PfpI
Zm00001eb039390	439.73	1.22922	0.330655	3.71752	0.000201187	0.0260113	Zm00001eb039390	S	Mitochondrial ATPase inhibitor, IATP	-	-	-	ko:K22255	-	IATP
Zm00001eb141970	26.8027	7.92207	1.22529	6.46548	1.00976e-10	1.67729e-07	Zm00001eb141970	T	Belongs to the protein kinase superfamily	SAPK3	GO:0003674,GO:0003824,GO:0004672,GO:0004674,GO:0005575,GO:0005622,GO:0005623,GO:0005634,GO:0005737,GO:0006464,GO:0006468,GO:0006793,GO:0006796,GO:0006807,GO:0007154,GO:0007165,GO:0008150,GO:0008152,GO:0009987,GO:0016301,GO:0016310,GO:0016740,GO:0016772,GO:0016773,GO:0019538,GO:0023052,GO:0035556,GO:0036211,GO:0043170,GO:0043226,GO:0043227,GO:0043229,GO:0043231,GO:0043412,GO:0044237,GO:0044238,GO:…	2.7.11.1	ko:K14498	ko04016,ko04075,map04016,map04075	Pkinase,Pkinase_Tyr
Zm00001eb166930	121.605	5.45248	1.07712	5.06209	4.1468e-07	0.000331986
Zm00001eb339600	116.562	10.407	1.20422	8.64208	5.51986e-18	3.20911e-14	Zm00001eb339600	T	Low molecular weight phosphatase family	-	-	3.1.3.48	ko:K01104	-	LMWPc
Zm00001eb382760	25.5292	5.72509	0.895147	6.3957	1.59814e-10	2.36688e-07	Zm00001eb382760	T	Low molecular weight phosphatase family	-	-	3.1.3.48	ko:K01104	-	LMWPc
The transcriptome analysis information of same 11 differentially Expressing GenesOE1(EL)
gene	baseMean	log2FoldChange	lfcSE	stat	pvalue	padj	query	COG_category	Description	Preferred_name	GOs	EC	KEGG_ko	KEGG_Pathway	PFAMs
Zm00001eb039290	57.0652	-8.07924	1.07864	-7.49023	6.87541e-14	4.08578e-10	Zm00001eb039290	O	stress-induced mitochondrial fusion	-	-	-	ko:K03129	ko03022,ko05016,ko05168,map03022,map05016,map05168	Band_7
Zm00001eb039470	60.981	-1.75515	0.359169	-4.88669	1.02546e-06	0.00185229	Zm00001eb039470	-	-	-	-	-	-	-	-
Zm00001eb040000	20.9742	-5.1087	0.686638	-7.44017	1.00556e-13	4.9797e-10	Zm00001eb040000	-	-	-	-	-	-	-	-
Zm00001eb040020	8.76686	-7.73878	1.30661	-5.9228	3.16501e-09	8.54928e-06	Zm00001eb040020	V	SERine Proteinase INhibitors	-	GO:0003674,GO:0004857,GO:0004866,GO:0004867,GO:0005575,GO:0005576,GO:0005615,GO:0008150,GO:0009892,GO:0010466,GO:0010605,GO:0010951,GO:0019222,GO:0030162,GO:0030234,GO:0030414,GO:0031323,GO:0031324,GO:0032268,GO:0032269,GO:0043086,GO:0044092,GO:0044421,GO:0045861,GO:0048519,GO:0048523,GO:0050789,GO:0050790,GO:0050794,GO:0051171,GO:0051172,GO:0051246,GO:0051248,GO:0051336,GO:0051346,GO:0052547,GO:…	-	ko:K13963	ko05146,map05146	Serpin
Zm00001eb099970	67.7634	-8.897	1.07205	-8.29909	1.04909e-16	7.79287e-13	Zm00001eb099970	O	RING-like zinc finger	-	-	2.3.2.27	ko:K16274	-	zf-RING_2
Zm00001eb119910	724.812	-1.42456	0.340775	-4.18035	2.91057e-05	0.0227584	Zm00001eb119910	V	DJ-1/PfpI family	-	-	-	-	-	DJ-1_PfpI
Zm00001eb039390	439.73	3.66042	0.33262	11.0048	3.62243e-28	1.07633e-23	Zm00001eb039390	S	Mitochondrial ATPase inhibitor, IATP	-	-	-	ko:K22255	-	IATP
Zm00001eb141970	26.8027	5.88365	1.23139	4.77805	1.77001e-06	0.0029218	Zm00001eb141970	T	Belongs to the protein kinase superfamily	SAPK3	GO:0003674,GO:0003824,GO:0004672,GO:0004674,GO:0005575,GO:0005622,GO:0005623,GO:0005634,GO:0005737,GO:0006464,GO:0006468,GO:0006793,GO:0006796,GO:0006807,GO:0007154,GO:0007165,GO:0008150,GO:0008152,GO:0009987,GO:0016301,GO:0016310,GO:0016740,GO:0016772,GO:0016773,GO:0019538,GO:0023052,GO:0035556,GO:0036211,GO:0043170,GO:0043226,GO:0043227,GO:0043229,GO:0043231,GO:0043412,GO:0044237,GO:0044238,GO:…	2.7.11.1	ko:K14498	ko04016,ko04075,map04016,map04075	Pkinase,Pkinase_Tyr
Zm00001eb166930	121.605	5.01424	1.05554	4.75042	2.02991e-06	0.00317445
Zm00001eb339600	116.562	8.74587	1.20645	7.24928	4.1898e-13	1.77845e-09	Zm00001eb339600	T	Low molecular weight phosphatase family	-	-	3.1.3.48	ko:K01104	-	LMWPc
Zm00001eb382760	25.5292	5.61788	1.23482	4.54956	5.37576e-06	0.00694479	Zm00001eb382760	T	Low molecular weight phosphatase family	-	-	3.1.3.48	ko:K01104	-	LMWPc
The transcriptome analysis information of same 11 differentially Expressing Genes OE2(EL)
gene	baseMean	log2FoldChange	lfcSE	stat	pvalue	padj	query	COG_category	Description	Preferred_name	GOs	EC	KEGG_ko	KEGG_Pathway	PFAMs
Zm00001eb039290	57.0652	-10.0292	1.22991	-8.15443	3.50832e-16	3.17152e-12	Zm00001eb039290	O	stress-induced mitochondrial fusion	-	-	-	ko:K03129	ko03022,ko05016,ko05168,map03022,map05016,map05168	Band_7
Zm00001eb039470	60.981	-1.54586	0.341629	-4.52498	6.04017e-06	0.00682539	Zm00001eb039470	-	-	-	-	-	-	-	-
Zm00001eb040000	20.9742	-4.1295	0.579487	-7.12613	1.03228e-12	3.11061e-09	Zm00001eb040000	-	-	-	-	-	-	-	-
Zm00001eb040020	8.76686	-5.95696	1.15975	-5.13642	2.80014e-07	0.000421888	Zm00001eb040020	V	SERine Proteinase INhibitors	-	GO:0003674,GO:0004857,GO:0004866,GO:0004867,GO:0005575,GO:0005576,GO:0005615,GO:0008150,GO:0009892,GO:0010466,GO:0010605,GO:0010951,GO:0019222,GO:0030162,GO:0030234,GO:0030414,GO:0031323,GO:0031324,GO:0032268,GO:0032269,GO:0043086,GO:0044092,GO:0044421,GO:0045861,GO:0048519,GO:0048523,GO:0050789,GO:0050790,GO:0050794,GO:0051171,GO:0051172,GO:0051246,GO:0051248,GO:0051336,GO:0051346,GO:0052547,GO:…	-	ko:K13963	ko05146,map05146	Serpin
Zm00001eb099970	67.7634	-9.88584	1.22433	-8.07447	6.77714e-16	4.5949e-12	Zm00001eb099970	O	RING-like zinc finger	-	-	2.3.2.27	ko:K16274	-	zf-RING_2
Zm00001eb119910	724.812	-1.64984	0.340932	-4.83923	1.30346e-06	0.00186051	Zm00001eb119910	V	DJ-1/PfpI family	-	-	-	-	-	DJ-1_PfpI
Zm00001eb039390	439.73	3.45689	0.3327	10.3904	2.74156e-25	7.43511e-21	Zm00001eb039390	S	Mitochondrial ATPase inhibitor, IATP	-	-	-	ko:K22255	-	IATP
Zm00001eb141970	26.8027	5.85324	1.23088	4.75534	1.98114e-06	0.0024422	Zm00001eb141970	T	Belongs to the protein kinase superfamily	SAPK3	GO:0003674,GO:0003824,GO:0004672,GO:0004674,GO:0005575,GO:0005622,GO:0005623,GO:0005634,GO:0005737,GO:0006464,GO:0006468,GO:0006793,GO:0006796,GO:0006807,GO:0007154,GO:0007165,GO:0008150,GO:0008152,GO:0009987,GO:0016301,GO:0016310,GO:0016740,GO:0016772,GO:0016773,GO:0019538,GO:0023052,GO:0035556,GO:0036211,GO:0043170,GO:0043226,GO:0043227,GO:0043229,GO:0043231,GO:0043412,GO:0044237,GO:0044238,GO:…	2.7.11.1	ko:K14498	ko04016,ko04075,map04016,map04075	Pkinase,Pkinase_Tyr
Zm00001eb166930	121.605	5.55829	1.05485	5.26927	1.3697e-07	0.000232165
Zm00001eb339600	116.562	8.74802	1.20624	7.25233	4.09662e-13	1.38875e-09	Zm00001eb339600	T	Low molecular weight phosphatase family	-	-	3.1.3.48	ko:K01104	-	LMWPc
Zm00001eb382760	25.5292	5.92048	1.23131	4.80828	1.52238e-06	0.00206434	Zm00001eb382760	T	Low molecular weight phosphatase family	-	-	3.1.3.48	ko:K01104	-	LMWPc

## Sheet: Supplementary Table 9
Supplementary Table 9 Transcript per million of key genes in the regulatory network of ZmICE1 have been reported
Transcript per million of key genes in the regulatory pathway of ZmICE1 have been reported
Geneid	Synonyms	WT(kernel)	OE1(Kernel)	OE2(Kernel)	WT(Leaf)	OE1(Leaf)	OE2(Leaf)
Zm00001eb082900	opaque11	0.009	0	0.01	27.3157	37.757	35.3987
Zm00001eb186910	ZmYada	5.39167	6.77767	7.934	7.50933	11.2127	14.6117
Zm00001eb396990	ZmAS3	0.285667	0.0773333	0.241	0.43	0.529333	0.582667
Zm00001eb250560	ZmDREB1.2	5.97567	4.40733	8.088	0.02	0.041	0.0233333
Zm00001eb318900	ZmDREB1.5	0.814667	0.255	0.658333	0.206667	0.36	0.181333
Zm00001eb185160	ZmMYB39	0.171667	0.697667	1.56333	0	0	0
Zm00001eb084980	ZmJAZ9	0.249333	0.365667	0.669	0.220667	0.0936667	0.0863333
