# Supplementary material for: Cloning and function analysis of ZmICE1a, a contributor to the melioration of maize kernel traits
Source: Plant Signal Behav. 2025 Jul 2;20(1):2521320. doi: 10.1080/15592324.2025.2521320 (PMC12233868; doi:10.1080/15592324.2025.2521320)
Supplement: Supplemental Material [file KPSB_A_2521320_SM0144.zip]

Archive with 5 entries (5 files):
- Supplementary Figure 3.jpg
- Supplementary Figure 2.jpg
- Supplementary Figure 1.jpg
- Supplementary Figure 5.jpg
- Supplementary Figure 4.jpg
